# Supplementary material for: Mechanisms Maintaining Mitochondrial DNA Polymorphisms: The Role of Mito-Nuclear Interactions, Sex-Specific Selection, and Genotype-by-Environment Interactions in Drosophila subobscura
Source: Insects. 2025 Apr 15;16(4):415. doi: 10.3390/insects16040415 (PMC12027999; doi:10.3390/insects16040415)
Supplement: Supplementary file 1 [file insects-16-00415-s001.zip › desiccation_resistance_raw.csv]

Q	T	replica	MT	NU	SEX	desiccation	censored
1	19	1	a	A	F	36	1
1	19	2	a	A	F	40	1
1	19	3	a	A	F	40	1
1	19	4	a	A	F	41	1
1	19	5	a	A	F	43	1
1	19	6	a	A	F	44	1
1	19	7	a	A	F	46	1
1	19	8	a	A	F	49	1
1	19	9	a	A	F	50	1
1	19	10	a	A	F	52	1
1	19	11	a	A	F	56	1
1	19	12	a	A	F	58	1
1	19	13	a	A	F	58	1
1	19	14	a	A	F	68	1
1	19	15	a	A	F	72	1
1	19	16	a	A	F	73	1
1	19	17	a	A	F	82	1
1	19	18	a	A	F	84	1
1	19	1	a	A	M	14	1
1	19	2	a	A	M	34	1
1	19	3	a	A	M	35	1
1	19	4	a	A	M	39	1
1	19	5	a	A	M	40	1
1	19	6	a	A	M	42	1
1	19	7	a	A	M	45	1
1	19	8	a	A	M	51	1
1	19	9	a	A	M	54	1
1	19	10	a	A	M	57	1
1	19	11	a	A	M	58	1
1	19	12	a	A	M	58	1
1	19	13	a	A	M	62	1
1	19	14	a	A	M	62	1
1	19	15	a	A	M	63	1
1	19	16	a	A	M	66	1
1	19	17	a	A	M	73	1
1	19	1	a	C	F	45	1
1	19	2	a	C	F	48	1
1	19	3	a	C	F	49	1
1	19	4	a	C	F	50	1
1	19	5	a	C	F	54	1
1	19	6	a	C	F	59	1
1	19	7	a	C	F	60	1
1	19	8	a	C	F	62	1
1	19	9	a	C	F	62	1
1	19	10	a	C	F	65	1
1	19	11	a	C	F	67	1
1	19	12	a	C	F	70	1
1	19	13	a	C	F	71	1
1	19	14	a	C	F	72	1
1	19	15	a	C	F	73	1
1	19	1	a	C	M	24	1
1	19	2	a	C	M	42	1
1	19	3	a	C	M	42	1
1	19	4	a	C	M	47	1
1	19	5	a	C	M	49	1
1	19	6	a	C	M	54	1
1	19	7	a	C	M	55	1
1	19	8	a	C	M	57	1
1	19	9	a	C	M	60	1
1	19	10	a	C	M	62	1
1	19	11	a	C	M	63	1
1	19	12	a	C	M	63	1
1	19	13	a	C	M	64	1
1	19	14	a	C	M	66	1
1	19	15	a	C	M	67	1
1	19	16	a	C	M	67	1
1	19	1	c	A	F	31	1
1	19	2	c	A	F	38	1
1	19	3	c	A	F	38	1
1	19	4	c	A	F	39	1
1	19	5	c	A	F	40	1
1	19	6	c	A	F	48	1
1	19	7	c	A	F	56	1
1	19	8	c	A	F	64	1
1	19	9	c	A	F	66	1
1	19	10	c	A	F	74	1
1	19	11	c	A	F	80	1
1	19	12	c	A	F	84	1
1	19	13	c	A	F	84	1
1	19	1	c	A	M	31	1
1	19	2	c	A	M	32	1
1	19	3	c	A	M	40	1
1	19	4	c	A	M	46	1
1	19	5	c	A	M	47	1
1	19	6	c	A	M	49	1
1	19	7	c	A	M	50	1
1	19	8	c	A	M	50	1
1	19	9	c	A	M	53	1
1	19	10	c	A	M	58	1
1	19	11	c	A	M	59	1
1	19	1	c	C	F	40	1
1	19	2	c	C	F	55	1
1	19	3	c	C	F	56	1
1	19	4	c	C	F	57	1
1	19	5	c	C	F	63	1
1	19	6	c	C	F	67	1
1	19	7	c	C	F	73	1
1	19	8	c	C	F	76	1
1	19	9	c	C	F	77	1
1	19	10	c	C	F	78	1
1	19	11	c	C	F	82	1
1	19	12	c	C	F	82	1
1	19	13	c	C	F	83	1
1	19	14	c	C	F	84	1
1	19	15	c	C	F	85	1
1	19	16	c	C	F	85	1
1	19	17	c	C	F	87	1
1	19	18	c	C	F	105	1
1	19	19	c	C	F	109	1
1	19	1	c	C	M	36	1
1	19	2	c	C	M	51	1
1	19	3	c	C	M	51	1
1	19	4	c	C	M	53	1
1	19	5	c	C	M	55	1
1	19	6	c	C	M	58	1
1	19	7	c	C	M	58	1
1	19	8	c	C	M	58	1
1	19	9	c	C	M	60	1
1	19	10	c	C	M	61	1
1	19	11	c	C	M	62	1
1	19	12	c	C	M	65	1
1	19	13	c	C	M	67	1
1	19	14	c	C	M	70	1
1	19	15	c	C	M	72	1
1	19	16	c	C	M	73	1
1	19	17	c	C	M	76	1
1	19	18	c	C	M	83	1
1	19	19	c	C	M	91	1
1	19	20	c	C	M	101	1
2	19	1	a	A	F	39	1
2	19	2	a	A	F	44	1
2	19	3	a	A	F	51	1
2	19	4	a	A	F	53	1
2	19	5	a	A	F	54	1
2	19	6	a	A	F	57	1
2	19	7	a	A	F	61	1
2	19	8	a	A	F	61	1
2	19	9	a	A	F	67	1
2	19	10	a	A	F	78	1
2	19	11	a	A	F	84	1
2	19	12	a	A	F	85	1
2	19	13	a	A	F	85	1
2	19	14	a	A	F	86	1
2	19	15	a	A	F	106	1
2	19	1	a	A	M	32	1
2	19	2	a	A	M	35	1
2	19	3	a	A	M	37	1
2	19	4	a	A	M	44	1
2	19	5	a	A	M	45	1
2	19	6	a	A	M	47	1
2	19	7	a	A	M	48	1
2	19	8	a	A	M	48	1
2	19	9	a	A	M	49	1
2	19	10	a	A	M	59	1
2	19	11	a	A	M	59	1
2	19	12	a	A	M	64	1
2	19	13	a	A	M	64	1
2	19	14	a	A	M	64	1
2	19	15	a	A	M	73	1
2	19	16	a	A	M	74	1
2	19	17	a	A	M	74	1
2	19	18	a	A	M	83	1
2	19	19	a	A	M	86	1
2	19	1	a	C	F	37	1
2	19	2	a	C	F	59	1
2	19	3	a	C	F	61	1
2	19	4	a	C	F	62	1
2	19	5	a	C	F	63	1
2	19	6	a	C	F	66	1
2	19	7	a	C	F	67	1
2	19	8	a	C	F	68	1
2	19	9	a	C	F	72	1
2	19	10	a	C	F	75	1
2	19	11	a	C	F	76	1
2	19	12	a	C	F	78	1
2	19	13	a	C	F	82	1
2	19	14	a	C	F	82	1
2	19	15	a	C	F	84	1
2	19	16	a	C	F	85	1
2	19	17	a	C	F	86	1
2	19	18	a	C	F	86	1
2	19	19	a	C	F	92	1
2	19	1	a	C	M	42	1
2	19	2	a	C	M	44	1
2	19	3	a	C	M	45	1
2	19	4	a	C	M	46	1
2	19	5	a	C	M	46	1
2	19	6	a	C	M	46	1
2	19	7	a	C	M	49	1
2	19	8	a	C	M	50	1
2	19	9	a	C	M	51	1
2	19	10	a	C	M	52	1
2	19	11	a	C	M	52	1
2	19	12	a	C	M	53	1
2	19	13	a	C	M	55	1
2	19	14	a	C	M	56	1
2	19	15	a	C	M	58	1
2	19	16	a	C	M	58	1
2	19	17	a	C	M	60	1
2	19	18	a	C	M	64	1
2	19	1	c	A	F	45	1
2	19	2	c	A	F	47	1
2	19	3	c	A	F	55	1
2	19	4	c	A	F	55	1
2	19	5	c	A	F	57	1
2	19	6	c	A	F	67	1
2	19	7	c	A	F	83	1
2	19	8	c	A	F	84	1
2	19	9	c	A	F	84	1
2	19	10	c	A	F	84	1
2	19	11	c	A	F	85	1
2	19	12	c	A	F	86	1
2	19	13	c	A	F	86	1
2	19	14	c	A	F	86	1
2	19	15	c	A	F	92	1
2	19	16	c	A	F	104	1
2	19	1	c	A	M	44	1
2	19	2	c	A	M	53	1
2	19	3	c	A	M	54	1
2	19	4	c	A	M	59	1
2	19	5	c	A	M	64	1
2	19	6	c	A	M	68	1
2	19	7	c	A	M	70	1
2	19	8	c	A	M	77	1
2	19	9	c	A	M	77	1
2	19	10	c	A	M	77	1
2	19	11	c	A	M	78	1
2	19	12	c	A	M	79	1
2	19	13	c	A	M	80	1
2	19	14	c	A	M	81	1
2	19	15	c	A	M	83	1
2	19	16	c	A	M	84	1
2	19	1	c	C	F	48	1
2	19	2	c	C	F	51	1
2	19	3	c	C	F	59	1
2	19	4	c	C	F	59	1
2	19	5	c	C	F	59	1
2	19	6	c	C	F	60	1
2	19	7	c	C	F	61	1
2	19	8	c	C	F	62	1
2	19	9	c	C	F	63	1
2	19	10	c	C	F	68	1
2	19	11	c	C	F	70	1
2	19	12	c	C	F	76	1
2	19	13	c	C	F	82	1
2	19	14	c	C	F	83	1
2	19	15	c	C	F	85	1
2	19	16	c	C	F	85	1
2	19	17	c	C	F	86	1
2	19	18	c	C	F	86	1
2	19	19	c	C	F	98	1
2	19	1	c	C	M	37	1
2	19	2	c	C	M	37	1
2	19	3	c	C	M	42	1
2	19	4	c	C	M	43	1
2	19	5	c	C	M	43	1
2	19	6	c	C	M	44	1
2	19	7	c	C	M	46	1
2	19	8	c	C	M	47	1
2	19	9	c	C	M	48	1
2	19	10	c	C	M	50	1
2	19	11	c	C	M	53	1
2	19	12	c	C	M	54	1
2	19	13	c	C	M	54	1
2	19	14	c	C	M	55	1
2	19	15	c	C	M	55	1
2	19	16	c	C	M	56	1
2	19	17	c	C	M	59	1
2	19	18	c	C	M	60	1
2	19	19	c	C	M	71	1
2	19	20	c	C	M	72	1
3	19	1	a	A	F	53	1
3	19	2	a	A	F	53	1
3	19	3	a	A	F	54	1
3	19	4	a	A	F	60	1
3	19	5	a	A	F	64	1
3	19	6	a	A	F	65	1
3	19	7	a	A	F	66	1
3	19	8	a	A	F	66	1
3	19	9	a	A	F	68	1
3	19	10	a	A	F	77	1
3	19	11	a	A	F	80	1
3	19	12	a	A	F	83	1
3	19	13	a	A	F	83	1
3	19	14	a	A	F	85	1
3	19	15	a	A	F	87	1
3	19	1	a	A	M	39	1
3	19	2	a	A	M	39	1
3	19	3	a	A	M	40	1
3	19	4	a	A	M	41	1
3	19	5	a	A	M	42	1
3	19	6	a	A	M	43	1
3	19	7	a	A	M	53	1
3	19	8	a	A	M	54	1
3	19	9	a	A	M	60	1
3	19	10	a	A	M	61	1
3	19	11	a	A	M	63	1
3	19	12	a	A	M	63	1
3	19	13	a	A	M	66	1
3	19	14	a	A	M	67	1
3	19	15	a	A	M	72	1
3	19	16	a	A	M	85	1
3	19	1	a	C	F	37	1
3	19	2	a	C	F	54	1
3	19	3	a	C	F	57	1
3	19	4	a	C	F	58	1
3	19	5	a	C	F	58	1
3	19	6	a	C	F	59	1
3	19	7	a	C	F	64	1
3	19	8	a	C	F	65	1
3	19	9	a	C	F	65	1
3	19	10	a	C	F	67	1
3	19	11	a	C	F	67	1
3	19	12	a	C	F	71	1
3	19	13	a	C	F	71	1
3	19	14	a	C	F	75	1
3	19	15	a	C	F	77	1
3	19	16	a	C	F	79	1
3	19	17	a	C	F	83	1
3	19	18	a	C	F	84	1
3	19	19	a	C	F	85	1
3	19	20	a	C	F	86	1
3	19	1	a	C	M	44	1
3	19	2	a	C	M	47	1
3	19	3	a	C	M	52	1
3	19	4	a	C	M	53	1
3	19	5	a	C	M	54	1
3	19	6	a	C	M	55	1
3	19	7	a	C	M	63	1
3	19	8	a	C	M	65	1
3	19	9	a	C	M	66	1
3	19	10	a	C	M	66	1
3	19	11	a	C	M	76	1
3	19	12	a	C	M	78	1
3	19	13	a	C	M	82	1
3	19	14	a	C	M	83	1
3	19	15	a	C	M	83	1
3	19	16	a	C	M	84	1
3	19	17	a	C	M	85	1
3	19	1	c	A	F	35	1
3	19	2	c	A	F	39	1
3	19	3	c	A	F	42	1
3	19	4	c	A	F	48	1
3	19	5	c	A	F	50	1
3	19	6	c	A	F	54	1
3	19	7	c	A	F	56	1
3	19	8	c	A	F	59	1
3	19	9	c	A	F	59	1
3	19	10	c	A	F	59	1
3	19	11	c	A	F	60	1
3	19	12	c	A	F	61	1
3	19	13	c	A	F	62	1
3	19	14	c	A	F	65	1
3	19	15	c	A	F	65	1
3	19	16	c	A	F	66	1
3	19	17	c	A	F	67	1
3	19	18	c	A	F	68	1
3	19	1	c	A	M	15	1
3	19	2	c	A	M	32	1
3	19	3	c	A	M	37	1
3	19	4	c	A	M	39	1
3	19	5	c	A	M	39	1
3	19	6	c	A	M	39	1
3	19	7	c	A	M	43	1
3	19	8	c	A	M	45	1
3	19	9	c	A	M	47	1
3	19	10	c	A	M	49	1
3	19	11	c	A	M	53	1
3	19	12	c	A	M	53	1
3	19	13	c	A	M	57	1
3	19	14	c	A	M	59	1
3	19	15	c	A	M	59	1
3	19	16	c	A	M	60	1
3	19	17	c	A	M	64	1
3	19	1	c	C	F	50	1
3	19	2	c	C	F	59	1
3	19	3	c	C	F	64	1
3	19	4	c	C	F	67	1
3	19	5	c	C	F	77	1
3	19	6	c	C	F	77	1
3	19	7	c	C	F	83	1
3	19	8	c	C	F	83	1
3	19	9	c	C	F	85	1
3	19	10	c	C	F	85	1
3	19	11	c	C	F	86	1
3	19	12	c	C	F	86	1
3	19	13	c	C	F	90	1
3	19	1	c	C	M	60	1
3	19	2	c	C	M	61	1
3	19	3	c	C	M	64	1
3	19	4	c	C	M	66	1
3	19	5	c	C	M	67	1
3	19	6	c	C	M	71	1
3	19	7	c	C	M	74	1
3	19	8	c	C	M	78	1
3	19	9	c	C	M	80	1
3	19	10	c	C	M	81	1
3	19	11	c	C	M	83	1
3	19	12	c	C	M	85	1
3	19	13	c	C	M	86	1
4	19	1	a	A	F	37	1
4	19	2	a	A	F	42	1
4	19	3	a	A	F	44	1
4	19	4	a	A	F	47	1
4	19	5	a	A	F	48	1
4	19	6	a	A	F	49	1
4	19	7	a	A	F	53	1
4	19	8	a	A	F	59	1
4	19	9	a	A	F	59	1
4	19	10	a	A	F	60	1
4	19	11	a	A	F	79	1
4	19	12	a	A	F	79	1
4	19	13	a	A	F	81	1
4	19	14	a	A	F	81	1
4	19	15	a	A	F	82	1
4	19	16	a	A	F	83	1
4	19	17	a	A	F	84	1
4	19	18	a	A	F	85	1
4	19	19	a	A	F	85	1
4	19	20	a	A	F	92	1
4	19	1	a	A	M	37	1
4	19	2	a	A	M	45	1
4	19	3	a	A	M	47	1
4	19	4	a	A	M	53	1
4	19	5	a	A	M	55	1
4	19	6	a	A	M	55	1
4	19	7	a	A	M	59	1
4	19	8	a	A	M	59	1
4	19	9	a	A	M	61	1
4	19	10	a	A	M	67	1
4	19	11	a	A	M	67	1
4	19	12	a	A	M	69	1
4	19	13	a	A	M	80	1
4	19	14	a	A	M	83	1
4	19	1	a	C	F	28	1
4	19	2	a	C	F	37	1
4	19	3	a	C	F	48	1
4	19	4	a	C	F	50	1
4	19	5	a	C	F	50	1
4	19	6	a	C	F	52	1
4	19	7	a	C	F	59	1
4	19	8	a	C	F	60	1
4	19	9	a	C	F	63	1
4	19	10	a	C	F	65	1
4	19	11	a	C	F	68	1
4	19	12	a	C	F	72	1
4	19	13	a	C	F	78	1
4	19	14	a	C	F	82	1
4	19	15	a	C	F	83	1
4	19	16	a	C	F	83	1
4	19	17	a	C	F	83	1
4	19	18	a	C	F	84	1
4	19	19	a	C	F	85	1
4	19	20	a	C	F	92	1
4	19	1	a	C	M	41	1
4	19	2	a	C	M	41	1
4	19	3	a	C	M	42	1
4	19	4	a	C	M	43	1
4	19	5	a	C	M	44	1
4	19	6	a	C	M	47	1
4	19	7	a	C	M	50	1
4	19	8	a	C	M	51	1
4	19	9	a	C	M	54	1
4	19	10	a	C	M	59	1
4	19	11	a	C	M	59	1
4	19	12	a	C	M	60	1
4	19	13	a	C	M	61	1
4	19	14	a	C	M	62	1
4	19	15	a	C	M	64	1
4	19	16	a	C	M	65	1
4	19	1	c	A	F	39	1
4	19	2	c	A	F	41	1
4	19	3	c	A	F	42	1
4	19	4	c	A	F	54	1
4	19	5	c	A	F	55	1
4	19	6	c	A	F	57	1
4	19	7	c	A	F	58	1
4	19	8	c	A	F	59	1
4	19	9	c	A	F	59	1
4	19	10	c	A	F	59	1
4	19	11	c	A	F	61	1
4	19	12	c	A	F	66	1
4	19	13	c	A	F	71	1
4	19	14	c	A	F	71	1
4	19	15	c	A	F	73	1
4	19	16	c	A	F	73	1
4	19	17	c	A	F	81	1
4	19	18	c	A	F	83	1
4	19	1	c	A	M	35	1
4	19	2	c	A	M	39	1
4	19	3	c	A	M	42	1
4	19	4	c	A	M	42	1
4	19	5	c	A	M	43	1
4	19	6	c	A	M	44	1
4	19	7	c	A	M	44	1
4	19	8	c	A	M	46	1
4	19	9	c	A	M	47	1
4	19	10	c	A	M	49	1
4	19	11	c	A	M	53	1
4	19	12	c	A	M	54	1
4	19	13	c	A	M	54	1
4	19	14	c	A	M	59	1
4	19	15	c	A	M	59	1
4	19	16	c	A	M	59	1
4	19	17	c	A	M	59	1
4	19	18	c	A	M	65	1
4	19	19	c	A	M	67	1
4	19	20	c	A	M	70	1
4	19	21	c	A	M	73	1
4	19	1	c	C	F	39	1
4	19	2	c	C	F	39	1
4	19	3	c	C	F	40	1
4	19	4	c	C	F	41	1
4	19	5	c	C	F	43	1
4	19	6	c	C	F	44	1
4	19	7	c	C	F	48	1
4	19	8	c	C	F	49	1
4	19	9	c	C	F	49	1
4	19	10	c	C	F	52	1
4	19	11	c	C	F	53	1
4	19	12	c	C	F	59	1
4	19	13	c	C	F	60	1
4	19	14	c	C	F	60	1
4	19	15	c	C	F	61	1
4	19	16	c	C	F	66	1
4	19	17	c	C	F	67	1
4	19	18	c	C	F	67	1
4	19	1	c	C	M	37	1
4	19	2	c	C	M	39	1
4	19	3	c	C	M	39	1
4	19	4	c	C	M	39	1
4	19	5	c	C	M	39	1
4	19	6	c	C	M	43	1
4	19	7	c	C	M	48	1
4	19	8	c	C	M	50	1
4	19	9	c	C	M	51	1
4	19	10	c	C	M	52	1
4	19	11	c	C	M	52	1
4	19	12	c	C	M	52	1
4	19	13	c	C	M	53	1
4	19	14	c	C	M	54	1
4	19	15	c	C	M	55	1
4	19	16	c	C	M	56	1
4	19	17	c	C	M	59	1
4	19	18	c	C	M	60	1
4	19	19	c	C	M	61	1
4	19	20	c	C	M	63	1
5	19	1	a	A	F	38	1
5	19	2	a	A	F	43	1
5	19	3	a	A	F	44	1
5	19	4	a	A	F	46	1
5	19	5	a	A	F	52	1
5	19	6	a	A	F	55	1
5	19	7	a	A	F	59	1
5	19	8	a	A	F	59	1
5	19	9	a	A	F	61	1
5	19	10	a	A	F	61	1
5	19	11	a	A	F	61	1
5	19	12	a	A	F	62	1
5	19	13	a	A	F	63	1
5	19	14	a	A	F	64	1
5	19	15	a	A	F	66	1
5	19	16	a	A	F	78	1
5	19	17	a	A	F	83	1
5	19	1	a	A	M	46	1
5	19	2	a	A	M	47	1
5	19	3	a	A	M	50	1
5	19	4	a	A	M	52	1
5	19	5	a	A	M	53	1
5	19	6	a	A	M	53	1
5	19	7	a	A	M	54	1
5	19	8	a	A	M	54	1
5	19	9	a	A	M	55	1
5	19	10	a	A	M	56	1
5	19	11	a	A	M	59	1
5	19	12	a	A	M	59	1
5	19	13	a	A	M	65	1
5	19	14	a	A	M	67	1
5	19	15	a	A	M	79	1
5	19	16	a	A	M	80	1
5	19	17	a	A	M	81	1
5	19	18	a	A	M	85	1
5	19	1	a	C	F	41	1
5	19	2	a	C	F	46	1
5	19	3	a	C	F	49	1
5	19	4	a	C	F	50	1
5	19	5	a	C	F	51	1
5	19	6	a	C	F	52	1
5	19	7	a	C	F	52	1
5	19	8	a	C	F	58	1
5	19	9	a	C	F	58	1
5	19	10	a	C	F	60	1
5	19	11	a	C	F	61	1
5	19	12	a	C	F	63	1
5	19	13	a	C	F	64	1
5	19	14	a	C	F	65	1
5	19	15	a	C	F	66	1
5	19	16	a	C	F	66	1
5	19	17	a	C	F	75	1
5	19	18	a	C	F	83	1
5	19	1	a	C	M	27	1
5	19	2	a	C	M	42	1
5	19	3	a	C	M	48	1
5	19	4	a	C	M	48	1
5	19	5	a	C	M	52	1
5	19	6	a	C	M	54	1
5	19	7	a	C	M	54	1
5	19	8	a	C	M	55	1
5	19	9	a	C	M	57	1
5	19	10	a	C	M	66	1
5	19	11	a	C	M	75	1
5	19	12	a	C	M	82	1
5	19	1	c	A	F	50	1
5	19	2	c	A	F	51	1
5	19	3	c	A	F	53	1
5	19	4	c	A	F	58	1
5	19	5	c	A	F	58	1
5	19	6	c	A	F	58	1
5	19	7	c	A	F	62	1
5	19	8	c	A	F	62	1
5	19	9	c	A	F	63	1
5	19	10	c	A	F	65	1
5	19	11	c	A	F	67	1
5	19	12	c	A	F	67	1
5	19	13	c	A	F	69	1
5	19	14	c	A	F	71	1
5	19	15	c	A	F	81	1
5	19	16	c	A	F	84	1
5	19	17	c	A	F	93	1
5	19	1	c	A	M	31	1
5	19	2	c	A	M	34	1
5	19	3	c	A	M	38	1
5	19	4	c	A	M	38	1
5	19	5	c	A	M	47	1
5	19	6	c	A	M	48	1
5	19	7	c	A	M	49	1
5	19	8	c	A	M	50	1
5	19	9	c	A	M	56	1
5	19	10	c	A	M	58	1
5	19	11	c	A	M	62	1
5	19	12	c	A	M	63	1
5	19	13	c	A	M	64	1
5	19	14	c	A	M	70	1
5	19	15	c	A	M	70	1
5	19	16	c	A	M	82	1
5	19	17	c	A	M	84	1
5	19	1	c	C	F	19	1
5	19	2	c	C	F	36	1
5	19	3	c	C	F	41	1
5	19	4	c	C	F	61	1
5	19	5	c	C	F	64	1
5	19	6	c	C	F	64	1
5	19	7	c	C	F	64	1
5	19	8	c	C	F	65	1
5	19	9	c	C	F	68	1
5	19	10	c	C	F	75	1
5	19	11	c	C	F	82	1
5	19	12	c	C	F	84	1
5	19	13	c	C	F	84	1
5	19	14	c	C	F	91	1
5	19	15	c	C	F	109	1
5	19	1	c	C	M	36	1
5	19	2	c	C	M	39	1
5	19	3	c	C	M	41	1
5	19	4	c	C	M	42	1
5	19	5	c	C	M	42	1
5	19	6	c	C	M	42	1
5	19	7	c	C	M	43	1
5	19	8	c	C	M	43	1
5	19	9	c	C	M	46	1
5	19	10	c	C	M	46	1
5	19	11	c	C	M	49	1
5	19	12	c	C	M	49	1
5	19	13	c	C	M	50	1
5	19	14	c	C	M	52	1
5	19	15	c	C	M	54	1
5	19	16	c	C	M	56	1
5	19	17	c	C	M	58	1
5	19	18	c	C	M	59	1
5	19	19	c	C	M	74	1
6	19	1	a	A	F	46	1
6	19	2	a	A	F	53	1
6	19	3	a	A	F	57	1
6	19	4	a	A	F	58	1
6	19	5	a	A	F	58	1
6	19	6	a	A	F	63	1
6	19	7	a	A	F	65	1
6	19	8	a	A	F	74	1
6	19	9	a	A	F	81	1
6	19	10	a	A	F	82	1
6	19	11	a	A	F	82	1
6	19	12	a	A	F	82	1
6	19	13	a	A	F	83	1
6	19	14	a	A	F	84	1
6	19	15	a	A	F	85	1
6	19	16	a	A	F	85	1
6	19	17	a	A	F	91	1
6	19	18	a	A	F	103	1
6	19	1	a	A	M	36	1
6	19	2	a	A	M	42	1
6	19	3	a	A	M	52	1
6	19	4	a	A	M	55	1
6	19	5	a	A	M	61	1
6	19	6	a	A	M	62	1
6	19	7	a	A	M	65	1
6	19	8	a	A	M	65	1
6	19	9	a	A	M	67	1
6	19	10	a	A	M	70	1
6	19	11	a	A	M	75	1
6	19	12	a	A	M	76	1
6	19	13	a	A	M	79	1
6	19	14	a	A	M	82	1
6	19	15	a	A	M	83	1
6	19	16	a	A	M	85	1
6	19	1	a	C	F	49	1
6	19	2	a	C	F	51	1
6	19	3	a	C	F	52	1
6	19	4	a	C	F	58	1
6	19	5	a	C	F	58	1
6	19	6	a	C	F	64	1
6	19	7	a	C	F	66	1
6	19	8	a	C	F	70	1
6	19	9	a	C	F	71	1
6	19	10	a	C	F	72	1
6	19	11	a	C	F	74	1
6	19	12	a	C	F	80	1
6	19	13	a	C	F	81	1
6	19	14	a	C	F	84	1
6	19	15	a	C	F	85	1
6	19	16	a	C	F	86	1
6	19	17	a	C	F	87	1
6	19	18	a	C	F	99	1
6	19	1	a	C	M	36	1
6	19	2	a	C	M	50	1
6	19	3	a	C	M	52	1
6	19	4	a	C	M	53	1
6	19	5	a	C	M	56	1
6	19	6	a	C	M	58	1
6	19	7	a	C	M	67	1
6	19	8	a	C	M	70	1
6	19	9	a	C	M	70	1
6	19	10	a	C	M	74	1
6	19	11	a	C	M	78	1
6	19	12	a	C	M	83	1
6	19	1	c	A	F	14	1
6	19	2	c	A	F	38	1
6	19	3	c	A	F	47	1
6	19	4	c	A	F	50	1
6	19	5	c	A	F	58	1
6	19	6	c	A	F	65	1
6	19	7	c	A	F	66	1
6	19	8	c	A	F	66	1
6	19	9	c	A	F	68	1
6	19	10	c	A	F	69	1
6	19	11	c	A	F	72	1
6	19	12	c	A	F	73	1
6	19	13	c	A	F	89	1
6	19	14	c	A	F	91	1
6	19	1	c	A	M	34	1
6	19	2	c	A	M	36	1
6	19	3	c	A	M	46	1
6	19	4	c	A	M	52	1
6	19	5	c	A	M	54	1
6	19	6	c	A	M	55	1
6	19	7	c	A	M	56	1
6	19	8	c	A	M	57	1
6	19	9	c	A	M	58	1
6	19	10	c	A	M	58	1
6	19	11	c	A	M	60	1
6	19	12	c	A	M	64	1
6	19	13	c	A	M	72	1
6	19	14	c	A	M	72	1
6	19	15	c	A	M	78	1
6	19	16	c	A	M	78	1
6	19	17	c	A	M	82	1
6	19	18	c	A	M	84	1
6	19	1	c	C	F	56	1
6	19	2	c	C	F	57	1
6	19	3	c	C	F	58	1
6	19	4	c	C	F	60	1
6	19	5	c	C	F	61	1
6	19	6	c	C	F	61	1
6	19	7	c	C	F	62	1
6	19	8	c	C	F	63	1
6	19	9	c	C	F	81	1
6	19	10	c	C	F	82	1
6	19	11	c	C	F	84	1
6	19	12	c	C	F	84	1
6	19	13	c	C	F	87	1
6	19	14	c	C	F	91	1
6	19	15	c	C	F	91	1
6	19	16	c	C	F	105	1
6	19	1	c	C	M	40	1
6	19	2	c	C	M	40	1
6	19	3	c	C	M	41	1
6	19	4	c	C	M	48	1
6	19	5	c	C	M	48	1
6	19	6	c	C	M	55	1
6	19	7	c	C	M	58	1
6	19	8	c	C	M	62	1
6	19	9	c	C	M	63	1
6	19	10	c	C	M	65	1
6	19	11	c	C	M	67	1
6	19	12	c	C	M	73	1
6	19	13	c	C	M	74	1
7	19	1	a	A	F	33	1
7	19	2	a	A	F	45	1
7	19	3	a	A	F	49	1
7	19	4	a	A	F	50	1
7	19	5	a	A	F	53	1
7	19	6	a	A	F	53	1
7	19	7	a	A	F	53	1
7	19	8	a	A	F	54	1
7	19	9	a	A	F	55	1
7	19	10	a	A	F	55	1
7	19	11	a	A	F	55	1
7	19	12	a	A	F	55	1
7	19	13	a	A	F	56	1
7	19	14	a	A	F	62	1
7	19	15	a	A	F	65	1
7	19	16	a	A	F	66	1
7	19	17	a	A	F	67	1
7	19	18	a	A	F	70	1
7	19	19	a	A	F	78	1
7	19	20	a	A	F	98	1
7	19	1	a	A	M	40	1
7	19	2	a	A	M	40	1
7	19	3	a	A	M	40	1
7	19	4	a	A	M	49	1
7	19	5	a	A	M	49	1
7	19	6	a	A	M	51	1
7	19	7	a	A	M	52	1
7	19	8	a	A	M	52	1
7	19	9	a	A	M	53	1
7	19	10	a	A	M	53	1
7	19	11	a	A	M	54	1
7	19	12	a	A	M	54	1
7	19	13	a	A	M	55	1
7	19	14	a	A	M	55	1
7	19	15	a	A	M	57	1
7	19	16	a	A	M	57	1
7	19	17	a	A	M	57	1
7	19	18	a	A	M	60	1
7	19	19	a	A	M	61	1
7	19	1	a	C	F	40	1
7	19	2	a	C	F	50	1
7	19	3	a	C	F	50	1
7	19	4	a	C	F	52	1
7	19	5	a	C	F	54	1
7	19	6	a	C	F	54	1
7	19	7	a	C	F	55	1
7	19	8	a	C	F	56	1
7	19	9	a	C	F	57	1
7	19	10	a	C	F	57	1
7	19	11	a	C	F	57	1
7	19	12	a	C	F	58	1
7	19	13	a	C	F	59	1
7	19	14	a	C	F	60	1
7	19	15	a	C	F	63	1
7	19	16	a	C	F	64	1
7	19	17	a	C	F	66	1
7	19	18	a	C	F	69	1
7	19	19	a	C	F	77	1
7	19	20	a	C	F	82	1
7	19	1	a	C	M	38	1
7	19	2	a	C	M	42	1
7	19	3	a	C	M	42	1
7	19	4	a	C	M	42	1
7	19	5	a	C	M	44	1
7	19	6	a	C	M	45	1
7	19	7	a	C	M	46	1
7	19	8	a	C	M	49	1
7	19	9	a	C	M	50	1
7	19	10	a	C	M	50	1
7	19	11	a	C	M	50	1
7	19	12	a	C	M	53	1
7	19	13	a	C	M	56	1
7	19	14	a	C	M	57	1
7	19	15	a	C	M	57	1
7	19	1	c	A	F	33	1
7	19	2	c	A	F	41	1
7	19	3	c	A	F	41	1
7	19	4	c	A	F	41	1
7	19	5	c	A	F	46	1
7	19	6	c	A	F	51	1
7	19	7	c	A	F	51	1
7	19	8	c	A	F	53	1
7	19	9	c	A	F	54	1
7	19	10	c	A	F	57	1
7	19	11	c	A	F	58	1
7	19	12	c	A	F	61	1
7	19	13	c	A	F	62	1
7	19	14	c	A	F	63	1
7	19	15	c	A	F	66	1
7	19	16	c	A	F	68	1
7	19	17	c	A	F	70	1
7	19	18	c	A	F	81	1
7	19	1	c	A	M	33	1
7	19	2	c	A	M	35	1
7	19	3	c	A	M	35	1
7	19	4	c	A	M	35	1
7	19	5	c	A	M	39	1
7	19	6	c	A	M	48	1
7	19	7	c	A	M	49	1
7	19	8	c	A	M	49	1
7	19	9	c	A	M	50	1
7	19	10	c	A	M	50	1
7	19	11	c	A	M	53	1
7	19	12	c	A	M	54	1
7	19	13	c	A	M	54	1
7	19	14	c	A	M	54	1
7	19	15	c	A	M	55	1
7	19	16	c	A	M	55	1
7	19	17	c	A	M	56	1
7	19	1	c	C	F	47	1
7	19	2	c	C	F	48	1
7	19	3	c	C	F	50	1
7	19	4	c	C	F	54	1
7	19	5	c	C	F	57	1
7	19	6	c	C	F	57	1
7	19	7	c	C	F	57	1
7	19	8	c	C	F	58	1
7	19	9	c	C	F	62	1
7	19	10	c	C	F	62	1
7	19	11	c	C	F	63	1
7	19	12	c	C	F	65	1
7	19	13	c	C	F	65	1
7	19	14	c	C	F	66	1
7	19	15	c	C	F	68	1
7	19	16	c	C	F	73	1
7	19	17	c	C	F	78	1
7	19	18	c	C	F	79	1
7	19	19	c	C	F	88	1
7	19	1	c	C	M	37	1
7	19	2	c	C	M	42	1
7	19	3	c	C	M	45	1
7	19	4	c	C	M	45	1
7	19	5	c	C	M	49	1
7	19	6	c	C	M	50	1
7	19	7	c	C	M	50	1
7	19	8	c	C	M	52	1
7	19	9	c	C	M	54	1
7	19	10	c	C	M	55	1
7	19	11	c	C	M	55	1
7	19	12	c	C	M	56	1
7	19	13	c	C	M	57	1
7	19	14	c	C	M	57	1
7	19	15	c	C	M	57	1
7	19	16	c	C	M	57	1
7	19	17	c	C	M	58	1
7	19	18	c	C	M	60	1
8	19	1	a	A	F	37	1
8	19	2	a	A	F	42	1
8	19	3	a	A	F	50	1
8	19	4	a	A	F	50	1
8	19	5	a	A	F	54	1
8	19	6	a	A	F	57	1
8	19	7	a	A	F	57	1
8	19	8	a	A	F	59	1
8	19	9	a	A	F	61	1
8	19	10	a	A	F	62	1
8	19	11	a	A	F	62	1
8	19	12	a	A	F	65	1
8	19	13	a	A	F	65	1
8	19	14	a	A	F	67	1
8	19	15	a	A	F	69	1
8	19	1	a	A	M	18	1
8	19	2	a	A	M	30	1
8	19	3	a	A	M	37	1
8	19	4	a	A	M	45	1
8	19	5	a	A	M	49	1
8	19	6	a	A	M	49	1
8	19	7	a	A	M	53	1
8	19	8	a	A	M	57	1
8	19	9	a	A	M	59	1
8	19	10	a	A	M	60	1
8	19	11	a	A	M	60	1
8	19	12	a	A	M	60	1
8	19	13	a	A	M	63	1
8	19	14	a	A	M	73	1
8	19	1	a	C	F	37	1
8	19	2	a	C	F	42	1
8	19	3	a	C	F	57	1
8	19	4	a	C	F	57	1
8	19	5	a	C	F	58	1
8	19	6	a	C	F	59	1
8	19	7	a	C	F	60	1
8	19	8	a	C	F	61	1
8	19	9	a	C	F	61	1
8	19	10	a	C	F	62	1
8	19	11	a	C	F	63	1
8	19	12	a	C	F	64	1
8	19	13	a	C	F	65	1
8	19	14	a	C	F	65	1
8	19	15	a	C	F	66	1
8	19	16	a	C	F	66	1
8	19	17	a	C	F	67	1
8	19	18	a	C	F	73	1
8	19	19	a	C	F	76	1
8	19	1	a	C	M	41	1
8	19	2	a	C	M	41	1
8	19	3	a	C	M	49	1
8	19	4	a	C	M	49	1
8	19	5	a	C	M	50	1
8	19	6	a	C	M	50	1
8	19	7	a	C	M	50	1
8	19	8	a	C	M	54	1
8	19	9	a	C	M	55	1
8	19	10	a	C	M	55	1
8	19	11	a	C	M	56	1
8	19	12	a	C	M	57	1
8	19	13	a	C	M	58	1
8	19	14	a	C	M	59	1
8	19	15	a	C	M	59	1
8	19	16	a	C	M	63	1
8	19	17	a	C	M	66	1
8	19	1	c	A	F	54	1
8	19	2	c	A	F	54	1
8	19	3	c	A	F	57	1
8	19	4	c	A	F	59	1
8	19	5	c	A	F	59	1
8	19	6	c	A	F	60	1
8	19	7	c	A	F	61	1
8	19	8	c	A	F	64	1
8	19	9	c	A	F	65	1
8	19	10	c	A	F	66	1
8	19	11	c	A	F	66	1
8	19	12	c	A	F	66	1
8	19	13	c	A	F	69	1
8	19	14	c	A	F	72	1
8	19	15	c	A	F	73	1
8	19	16	c	A	F	74	1
8	19	17	c	A	F	79	1
8	19	18	c	A	F	82	1
8	19	19	c	A	F	90	1
8	19	1	c	A	M	37	1
8	19	2	c	A	M	46	1
8	19	3	c	A	M	49	1
8	19	4	c	A	M	52	1
8	19	5	c	A	M	57	1
8	19	6	c	A	M	59	1
8	19	7	c	A	M	59	1
8	19	8	c	A	M	59	1
8	19	9	c	A	M	62	1
8	19	10	c	A	M	62	1
8	19	11	c	A	M	64	1
8	19	12	c	A	M	65	1
8	19	13	c	A	M	70	1
8	19	14	c	A	M	74	1
8	19	15	c	A	M	75	1
8	19	16	c	A	M	82	1
8	19	1	c	C	F	47	1
8	19	2	c	C	F	54	1
8	19	3	c	C	F	57	1
8	19	4	c	C	F	57	1
8	19	5	c	C	F	57	1
8	19	6	c	C	F	60	1
8	19	7	c	C	F	60	1
8	19	8	c	C	F	61	1
8	19	9	c	C	F	64	1
8	19	10	c	C	F	64	1
8	19	11	c	C	F	67	1
8	19	12	c	C	F	68	1
8	19	13	c	C	F	70	1
8	19	14	c	C	F	78	1
8	19	15	c	C	F	79	1
8	19	16	c	C	F	81	1
8	19	17	c	C	F	83	1
8	19	18	c	C	F	84	1
8	19	19	c	C	F	86	1
8	19	1	c	C	M	49	1
8	19	2	c	C	M	50	1
8	19	3	c	C	M	50	1
8	19	4	c	C	M	50	1
8	19	5	c	C	M	53	1
8	19	6	c	C	M	55	1
8	19	7	c	C	M	55	1
8	19	8	c	C	M	56	1
8	19	9	c	C	M	57	1
8	19	10	c	C	M	58	1
8	19	11	c	C	M	60	1
8	19	12	c	C	M	60	1
8	19	13	c	C	M	61	1
8	19	14	c	C	M	69	1
8	19	15	c	C	M	73	1
8	19	16	c	C	M	78	1
9	19	1	a	A	F	38	1
9	19	2	a	A	F	44	1
9	19	3	a	A	F	45	1
9	19	4	a	A	F	52	1
9	19	5	a	A	F	54	1
9	19	6	a	A	F	62	1
9	19	7	a	A	F	63	1
9	19	8	a	A	F	65	1
9	19	9	a	A	F	68	1
9	19	10	a	A	F	71	1
9	19	11	a	A	F	74	1
9	19	12	a	A	F	77	1
9	19	13	a	A	F	78	1
9	19	14	a	A	F	79	1
9	19	15	a	A	F	80	1
9	19	16	a	A	F	81	1
9	19	1	a	A	M	32	1
9	19	2	a	A	M	46	1
9	19	3	a	A	M	48	1
9	19	4	a	A	M	50	1
9	19	5	a	A	M	52	1
9	19	6	a	A	M	53	1
9	19	7	a	A	M	56	1
9	19	8	a	A	M	56	1
9	19	9	a	A	M	59	1
9	19	10	a	A	M	59	1
9	19	11	a	A	M	65	1
9	19	12	a	A	M	67	1
9	19	13	a	A	M	70	1
9	19	14	a	A	M	78	1
9	19	15	a	A	M	81	1
9	19	16	a	A	M	87	1
9	19	1	a	C	F	40	1
9	19	2	a	C	F	40	1
9	19	3	a	C	F	46	1
9	19	4	a	C	F	52	1
9	19	5	a	C	F	53	1
9	19	6	a	C	F	53	1
9	19	7	a	C	F	56	1
9	19	8	a	C	F	56	1
9	19	9	a	C	F	59	1
9	19	10	a	C	F	59	1
9	19	11	a	C	F	60	1
9	19	12	a	C	F	63	1
9	19	13	a	C	F	63	1
9	19	14	a	C	F	64	1
9	19	15	a	C	F	65	1
9	19	16	a	C	F	66	1
9	19	17	a	C	F	67	1
9	19	18	a	C	F	67	1
9	19	19	a	C	F	74	1
9	19	20	a	C	F	80	1
9	19	1	a	C	M	17	1
9	19	2	a	C	M	47	1
9	19	3	a	C	M	49	1
9	19	4	a	C	M	52	1
9	19	5	a	C	M	53	1
9	19	6	a	C	M	53	1
9	19	7	a	C	M	54	1
9	19	8	a	C	M	55	1
9	19	9	a	C	M	55	1
9	19	10	a	C	M	56	1
9	19	11	a	C	M	57	1
9	19	12	a	C	M	62	1
9	19	13	a	C	M	65	1
9	19	14	a	C	M	65	1
9	19	15	a	C	M	68	1
9	19	16	a	C	M	69	1
9	19	17	a	C	M	77	1
9	19	1	c	A	F	34	1
9	19	2	c	A	F	41	1
9	19	3	c	A	F	49	1
9	19	4	c	A	F	49	1
9	19	5	c	A	F	54	1
9	19	6	c	A	F	56	1
9	19	7	c	A	F	56	1
9	19	8	c	A	F	56	1
9	19	9	c	A	F	56	1
9	19	10	c	A	F	61	1
9	19	11	c	A	F	62	1
9	19	12	c	A	F	63	1
9	19	13	c	A	F	65	1
9	19	14	c	A	F	65	1
9	19	15	c	A	F	67	1
9	19	16	c	A	F	67	1
9	19	17	c	A	F	68	1
9	19	18	c	A	F	73	1
9	19	19	c	A	F	80	1
9	19	20	c	A	F	84	1
9	19	1	c	A	M	39	1
9	19	2	c	A	M	48	1
9	19	3	c	A	M	48	1
9	19	4	c	A	M	49	1
9	19	5	c	A	M	51	1
9	19	6	c	A	M	52	1
9	19	7	c	A	M	57	1
9	19	8	c	A	M	57	1
9	19	9	c	A	M	59	1
9	19	10	c	A	M	59	1
9	19	11	c	A	M	62	1
9	19	12	c	A	M	71	1
9	19	13	c	A	M	72	1
9	19	14	c	A	M	91	1
9	19	1	c	C	F	47	1
9	19	2	c	C	F	49	1
9	19	3	c	C	F	52	1
9	19	4	c	C	F	52	1
9	19	5	c	C	F	53	1
9	19	6	c	C	F	55	1
9	19	7	c	C	F	55	1
9	19	8	c	C	F	56	1
9	19	9	c	C	F	56	1
9	19	10	c	C	F	57	1
9	19	11	c	C	F	58	1
9	19	12	c	C	F	61	1
9	19	13	c	C	F	62	1
9	19	14	c	C	F	63	1
9	19	15	c	C	F	63	1
9	19	16	c	C	F	65	1
9	19	17	c	C	F	65	1
9	19	1	c	C	M	49	1
9	19	2	c	C	M	53	1
9	19	3	c	C	M	55	1
9	19	4	c	C	M	55	1
9	19	5	c	C	M	56	1
9	19	6	c	C	M	62	1
9	19	7	c	C	M	64	1
9	19	8	c	C	M	66	1
9	19	9	c	C	M	70	1
9	19	10	c	C	M	72	1
9	19	11	c	C	M	72	1
9	19	12	c	C	M	72	1
9	19	13	c	C	M	73	1
9	19	14	c	C	M	76	1
9	19	15	c	C	M	81	1
9	19	16	c	C	M	82	1
9	19	17	c	C	M	83	1
9	19	18	c	C	M	87	1
10	19	1	a	A	F	38	1
10	19	2	a	A	F	47	1
10	19	3	a	A	F	49	1
10	19	4	a	A	F	50	1
10	19	5	a	A	F	52	1
10	19	6	a	A	F	54	1
10	19	7	a	A	F	55	1
10	19	8	a	A	F	56	1
10	19	9	a	A	F	56	1
10	19	10	a	A	F	56	1
10	19	11	a	A	F	56	1
10	19	12	a	A	F	57	1
10	19	13	a	A	F	57	1
10	19	14	a	A	F	59	1
10	19	15	a	A	F	60	1
10	19	16	a	A	F	64	1
10	19	17	a	A	F	73	1
10	19	1	a	A	M	29	1
10	19	2	a	A	M	32	1
10	19	3	a	A	M	32	1
10	19	4	a	A	M	37	1
10	19	5	a	A	M	39	1
10	19	6	a	A	M	40	1
10	19	7	a	A	M	43	1
10	19	8	a	A	M	43	1
10	19	9	a	A	M	45	1
10	19	10	a	A	M	46	1
10	19	11	a	A	M	48	1
10	19	12	a	A	M	49	1
10	19	13	a	A	M	49	1
10	19	14	a	A	M	52	1
10	19	15	a	A	M	53	1
10	19	16	a	A	M	55	1
10	19	17	a	A	M	56	1
10	19	18	a	A	M	58	1
10	19	1	a	C	F	32	1
10	19	2	a	C	F	48	1
10	19	3	a	C	F	49	1
10	19	4	a	C	F	49	1
10	19	5	a	C	F	56	1
10	19	6	a	C	F	56	1
10	19	7	a	C	F	56	1
10	19	8	a	C	F	56	1
10	19	9	a	C	F	56	1
10	19	10	a	C	F	57	1
10	19	11	a	C	F	62	1
10	19	12	a	C	F	63	1
10	19	13	a	C	F	64	1
10	19	14	a	C	F	70	1
10	19	15	a	C	F	70	1
10	19	16	a	C	F	71	1
10	19	17	a	C	F	71	1
10	19	1	a	C	M	25	1
10	19	2	a	C	M	34	1
10	19	3	a	C	M	36	1
10	19	4	a	C	M	36	1
10	19	5	a	C	M	37	1
10	19	6	a	C	M	37	1
10	19	7	a	C	M	38	1
10	19	8	a	C	M	41	1
10	19	9	a	C	M	43	1
10	19	10	a	C	M	43	1
10	19	11	a	C	M	46	1
10	19	12	a	C	M	46	1
10	19	13	a	C	M	47	1
10	19	14	a	C	M	48	1
10	19	15	a	C	M	48	1
10	19	16	a	C	M	51	1
10	19	17	a	C	M	53	1
10	19	18	a	C	M	53	1
10	19	19	a	C	M	59	1
10	19	1	c	A	F	22	1
10	19	2	c	A	F	55	1
10	19	3	c	A	F	55	1
10	19	4	c	A	F	56	1
10	19	5	c	A	F	62	1
10	19	6	c	A	F	63	1
10	19	7	c	A	F	64	1
10	19	8	c	A	F	64	1
10	19	9	c	A	F	69	1
10	19	10	c	A	F	70	1
10	19	11	c	A	F	70	1
10	19	12	c	A	F	71	1
10	19	13	c	A	F	71	1
10	19	14	c	A	F	71	1
10	19	15	c	A	F	78	1
10	19	16	c	A	F	80	1
10	19	17	c	A	F	81	1
10	19	1	c	A	M	29	1
10	19	2	c	A	M	32	1
10	19	3	c	A	M	34	1
10	19	4	c	A	M	34	1
10	19	5	c	A	M	36	1
10	19	6	c	A	M	39	1
10	19	7	c	A	M	41	1
10	19	8	c	A	M	42	1
10	19	9	c	A	M	42	1
10	19	10	c	A	M	43	1
10	19	11	c	A	M	45	1
10	19	12	c	A	M	46	1
10	19	13	c	A	M	46	1
10	19	14	c	A	M	52	1
10	19	15	c	A	M	54	1
10	19	16	c	A	M	55	1
10	19	17	c	A	M	65	1
10	19	18	c	A	M	72	1
10	19	1	c	C	F	32	1
10	19	2	c	C	F	32	1
10	19	3	c	C	F	36	1
10	19	4	c	C	F	44	1
10	19	5	c	C	F	48	1
10	19	6	c	C	F	49	1
10	19	7	c	C	F	49	1
10	19	8	c	C	F	49	1
10	19	9	c	C	F	52	1
10	19	10	c	C	F	54	1
10	19	11	c	C	F	54	1
10	19	12	c	C	F	57	1
10	19	13	c	C	F	57	1
10	19	14	c	C	F	59	1
10	19	15	c	C	F	60	1
10	19	1	c	C	M	12	1
10	19	2	c	C	M	29	1
10	19	3	c	C	M	34	1
10	19	4	c	C	M	34	1
10	19	5	c	C	M	36	1
10	19	6	c	C	M	36	1
10	19	7	c	C	M	38	1
10	19	8	c	C	M	44	1
10	19	9	c	C	M	45	1
10	19	10	c	C	M	45	1
10	19	11	c	C	M	46	1
10	19	12	c	C	M	48	1
10	19	13	c	C	M	48	1
10	19	14	c	C	M	49	1
10	19	15	c	C	M	55	1
11	19	1	a	A	F	31	1
11	19	2	a	A	F	33	1
11	19	3	a	A	F	45	1
11	19	4	a	A	F	52	1
11	19	5	a	A	F	54	1
11	19	6	a	A	F	56	1
11	19	7	a	A	F	58	1
11	19	8	a	A	F	58	1
11	19	9	a	A	F	58	1
11	19	10	a	A	F	59	1
11	19	11	a	A	F	59	1
11	19	12	a	A	F	64	1
11	19	13	a	A	F	65	1
11	19	14	a	A	F	65	1
11	19	15	a	A	F	67	1
11	19	16	a	A	F	68	1
11	19	17	a	A	F	68	1
11	19	18	a	A	F	69	1
11	19	19	a	A	F	79	1
11	19	20	a	A	F	79	1
11	19	1	a	A	M	33	1
11	19	2	a	A	M	33	1
11	19	3	a	A	M	36	1
11	19	4	a	A	M	41	1
11	19	5	a	A	M	42	1
11	19	6	a	A	M	47	1
11	19	7	a	A	M	48	1
11	19	8	a	A	M	50	1
11	19	9	a	A	M	51	1
11	19	10	a	A	M	51	1
11	19	11	a	A	M	51	1
11	19	12	a	A	M	55	1
11	19	13	a	A	M	55	1
11	19	14	a	A	M	57	1
11	19	15	a	A	M	58	1
11	19	16	a	A	M	59	1
11	19	17	a	A	M	61	1
11	19	18	a	A	M	68	1
11	19	1	a	C	F	33	1
11	19	2	a	C	F	46	1
11	19	3	a	C	F	47	1
11	19	4	a	C	F	54	1
11	19	5	a	C	F	57	1
11	19	6	a	C	F	57	1
11	19	7	a	C	F	57	1
11	19	8	a	C	F	58	1
11	19	9	a	C	F	58	1
11	19	10	a	C	F	60	1
11	19	11	a	C	F	61	1
11	19	12	a	C	F	66	1
11	19	13	a	C	F	66	1
11	19	14	a	C	F	70	1
11	19	15	a	C	F	74	1
11	19	16	a	C	F	76	1
11	19	17	a	C	F	76	1
11	19	18	a	C	F	77	1
11	19	19	a	C	F	81	1
11	19	1	a	C	M	37	1
11	19	2	a	C	M	43	1
11	19	3	a	C	M	45	1
11	19	4	a	C	M	46	1
11	19	5	a	C	M	46	1
11	19	6	a	C	M	49	1
11	19	7	a	C	M	49	1
11	19	8	a	C	M	51	1
11	19	9	a	C	M	52	1
11	19	10	a	C	M	53	1
11	19	11	a	C	M	53	1
11	19	12	a	C	M	54	1
11	19	13	a	C	M	55	1
11	19	14	a	C	M	56	1
11	19	15	a	C	M	59	1
11	19	16	a	C	M	63	1
11	19	17	a	C	M	69	1
11	19	1	c	A	F	39	1
11	19	2	c	A	F	40	1
11	19	3	c	A	F	44	1
11	19	4	c	A	F	47	1
11	19	5	c	A	F	48	1
11	19	6	c	A	F	48	1
11	19	7	c	A	F	51	1
11	19	8	c	A	F	51	1
11	19	9	c	A	F	59	1
11	19	10	c	A	F	59	1
11	19	11	c	A	F	64	1
11	19	12	c	A	F	74	1
11	19	13	c	A	F	79	1
11	19	14	c	A	F	80	1
11	19	15	c	A	F	86	1
11	19	16	c	A	F	100	1
11	19	1	c	A	M	28	1
11	19	2	c	A	M	31	1
11	19	3	c	A	M	33	1
11	19	4	c	A	M	33	1
11	19	5	c	A	M	36	1
11	19	6	c	A	M	37	1
11	19	7	c	A	M	38	1
11	19	8	c	A	M	40	1
11	19	9	c	A	M	41	1
11	19	10	c	A	M	43	1
11	19	11	c	A	M	44	1
11	19	12	c	A	M	47	1
11	19	13	c	A	M	47	1
11	19	14	c	A	M	51	1
11	19	15	c	A	M	53	1
11	19	16	c	A	M	57	1
11	19	17	c	A	M	61	1
11	19	18	c	A	M	61	1
11	19	1	c	C	F	31	1
11	19	2	c	C	F	33	1
11	19	3	c	C	F	44	1
11	19	4	c	C	F	44	1
11	19	5	c	C	F	48	1
11	19	6	c	C	F	52	1
11	19	7	c	C	F	53	1
11	19	8	c	C	F	54	1
11	19	9	c	C	F	55	1
11	19	10	c	C	F	55	1
11	19	11	c	C	F	56	1
11	19	12	c	C	F	58	1
11	19	13	c	C	F	59	1
11	19	14	c	C	F	60	1
11	19	15	c	C	F	62	1
11	19	16	c	C	F	62	1
11	19	17	c	C	F	70	1
11	19	18	c	C	F	72	1
11	19	19	c	C	F	77	1
11	19	1	c	C	M	33	1
11	19	2	c	C	M	33	1
11	19	3	c	C	M	33	1
11	19	4	c	C	M	37	1
11	19	5	c	C	M	39	1
11	19	6	c	C	M	43	1
11	19	7	c	C	M	45	1
11	19	8	c	C	M	47	1
11	19	9	c	C	M	48	1
11	19	10	c	C	M	48	1
11	19	11	c	C	M	48	1
11	19	12	c	C	M	51	1
11	19	13	c	C	M	54	1
11	19	14	c	C	M	54	1
11	19	15	c	C	M	55	1
11	19	16	c	C	M	55	1
11	19	17	c	C	M	58	1
11	19	18	c	C	M	58	1
11	19	19	c	C	M	65	1
1	24	1	a	A	F	14	1
1	24	2	a	A	F	19	1
1	24	3	a	A	F	19	1
1	24	4	a	A	F	21	1
1	24	5	a	A	F	21	1
1	24	6	a	A	F	22	1
1	24	7	a	A	F	23	1
1	24	8	a	A	F	24	1
1	24	9	a	A	F	28	1
1	24	10	a	A	F	28	1
1	24	11	a	A	F	28	1
1	24	12	a	A	F	30	1
1	24	13	a	A	F	33	1
1	24	14	a	A	F	33	1
1	24	15	a	A	F	34	1
1	24	16	a	A	F	34	1
1	24	17	a	A	F	34	1
1	24	18	a	A	F	39	1
1	24	19	a	A	F	42	1
1	24	1	a	A	M	17	1
1	24	2	a	A	M	17	1
1	24	3	a	A	M	21	1
1	24	4	a	A	M	21	1
1	24	5	a	A	M	21	1
1	24	6	a	A	M	21	1
1	24	7	a	A	M	22	1
1	24	8	a	A	M	22	1
1	24	9	a	A	M	22	1
1	24	10	a	A	M	25	1
1	24	11	a	A	M	26	1
1	24	12	a	A	M	27	1
1	24	13	a	A	M	29	1
1	24	14	a	A	M	29	1
1	24	15	a	A	M	33	1
1	24	16	a	A	M	34	1
1	24	17	a	A	M	37	1
1	24	1	a	C	F	18	1
1	24	2	a	C	F	18	1
1	24	3	a	C	F	19	1
1	24	4	a	C	F	23	1
1	24	5	a	C	F	24	1
1	24	6	a	C	F	24	1
1	24	7	a	C	F	25	1
1	24	8	a	C	F	25	1
1	24	9	a	C	F	30	1
1	24	10	a	C	F	31	1
1	24	11	a	C	F	35	1
1	24	12	a	C	F	35	1
1	24	13	a	C	F	42	1
1	24	1	a	C	M	20	1
1	24	2	a	C	M	21	1
1	24	3	a	C	M	21	1
1	24	4	a	C	M	25	1
1	24	5	a	C	M	27	1
1	24	6	a	C	M	27	1
1	24	7	a	C	M	28	1
1	24	8	a	C	M	31	1
1	24	9	a	C	M	31	1
1	24	10	a	C	M	33	1
1	24	11	a	C	M	34	1
1	24	12	a	C	M	34	1
1	24	13	a	C	M	34	1
1	24	14	a	C	M	44	1
1	24	1	c	A	F	18	1
1	24	2	c	A	F	19	1
1	24	3	c	A	F	19	1
1	24	4	c	A	F	21	1
1	24	5	c	A	F	21	1
1	24	6	c	A	F	24	1
1	24	7	c	A	F	24	1
1	24	8	c	A	F	24	1
1	24	9	c	A	F	24	1
1	24	10	c	A	F	25	1
1	24	11	c	A	F	33	1
1	24	12	c	A	F	33	1
1	24	13	c	A	F	34	1
1	24	14	c	A	F	35	1
1	24	1	c	A	M	14	1
1	24	2	c	A	M	21	1
1	24	3	c	A	M	21	1
1	24	4	c	A	M	21	1
1	24	5	c	A	M	21	1
1	24	6	c	A	M	21	1
1	24	7	c	A	M	22	1
1	24	8	c	A	M	24	1
1	24	9	c	A	M	24	1
1	24	10	c	A	M	24	1
1	24	11	c	A	M	25	1
1	24	12	c	A	M	29	1
1	24	13	c	A	M	37	1
1	24	1	c	C	F	19	1
1	24	2	c	C	F	21	1
1	24	3	c	C	F	21	1
1	24	4	c	C	F	21	1
1	24	5	c	C	F	21	1
1	24	6	c	C	F	23	1
1	24	7	c	C	F	23	1
1	24	8	c	C	F	24	1
1	24	9	c	C	F	24	1
1	24	10	c	C	F	25	1
1	24	11	c	C	F	25	1
1	24	12	c	C	F	25	1
1	24	13	c	C	F	25	1
1	24	14	c	C	F	26	1
1	24	15	c	C	F	27	1
1	24	16	c	C	F	27	1
1	24	17	c	C	F	35	1
1	24	18	c	C	F	36	1
1	24	19	c	C	F	44	1
1	24	1	c	C	M	18	1
1	24	2	c	C	M	19	1
1	24	3	c	C	M	19	1
1	24	4	c	C	M	19	1
1	24	5	c	C	M	24	1
1	24	6	c	C	M	24	1
1	24	7	c	C	M	26	1
1	24	8	c	C	M	26	1
1	24	9	c	C	M	27	1
1	24	10	c	C	M	27	1
1	24	11	c	C	M	27	1
1	24	12	c	C	M	29	1
1	24	13	c	C	M	31	1
1	24	14	c	C	M	31	1
1	24	15	c	C	M	34	1
2	24	1	a	A	F	24	1
2	24	2	a	A	F	24	1
2	24	3	a	A	F	26	1
2	24	4	a	A	F	27	1
2	24	5	a	A	F	29	1
2	24	6	a	A	F	32	1
2	24	7	a	A	F	32	1
2	24	8	a	A	F	34	1
2	24	9	a	A	F	34	1
2	24	10	a	A	F	34	1
2	24	11	a	A	F	34	1
2	24	12	a	A	F	36	1
2	24	13	a	A	F	36	1
2	24	14	a	A	F	36	1
2	24	15	a	A	F	42	1
2	24	16	a	A	F	43	1
2	24	17	a	A	F	48	1
2	24	18	a	A	F	64	1
2	24	1	a	A	M	19	1
2	24	2	a	A	M	22	1
2	24	3	a	A	M	23	1
2	24	4	a	A	M	23	1
2	24	5	a	A	M	23	1
2	24	6	a	A	M	23	1
2	24	7	a	A	M	25	1
2	24	8	a	A	M	29	1
2	24	9	a	A	M	29	1
2	24	10	a	A	M	30	1
2	24	11	a	A	M	32	1
2	24	12	a	A	M	32	1
2	24	13	a	A	M	32	1
2	24	14	a	A	M	38	1
2	24	1	a	C	F	18	1
2	24	2	a	C	F	21	1
2	24	3	a	C	F	23	1
2	24	4	a	C	F	23	1
2	24	5	a	C	F	24	1
2	24	6	a	C	F	26	1
2	24	7	a	C	F	26	1
2	24	8	a	C	F	26	1
2	24	9	a	C	F	27	1
2	24	10	a	C	F	27	1
2	24	11	a	C	F	27	1
2	24	12	a	C	F	29	1
2	24	13	a	C	F	30	1
2	24	14	a	C	F	30	1
2	24	15	a	C	F	32	1
2	24	16	a	C	F	32	1
2	24	17	a	C	F	34	1
2	24	18	a	C	F	35	1
2	24	19	a	C	F	40	1
2	24	20	a	C	F	41	1
2	24	1	a	C	M	16	1
2	24	2	a	C	M	16	1
2	24	3	a	C	M	17	1
2	24	4	a	C	M	18	1
2	24	5	a	C	M	18	1
2	24	6	a	C	M	20	1
2	24	7	a	C	M	20	1
2	24	8	a	C	M	21	1
2	24	9	a	C	M	21	1
2	24	10	a	C	M	22	1
2	24	11	a	C	M	22	1
2	24	12	a	C	M	23	1
2	24	13	a	C	M	23	1
2	24	14	a	C	M	23	1
2	24	15	a	C	M	23	1
2	24	16	a	C	M	25	1
2	24	17	a	C	M	27	1
2	24	18	a	C	M	28	1
2	24	19	a	C	M	30	1
2	24	20	a	C	M	33	1
2	24	1	c	A	F	6	1
2	24	2	c	A	F	19	1
2	24	3	c	A	F	23	1
2	24	4	c	A	F	27	1
2	24	5	c	A	F	27	1
2	24	6	c	A	F	28	1
2	24	7	c	A	F	29	1
2	24	8	c	A	F	29	1
2	24	9	c	A	F	30	1
2	24	10	c	A	F	30	1
2	24	11	c	A	F	30	1
2	24	12	c	A	F	32	1
2	24	13	c	A	F	32	1
2	24	14	c	A	F	32	1
2	24	15	c	A	F	34	1
2	24	16	c	A	F	40	1
2	24	17	c	A	F	48	1
2	24	1	c	A	M	19	1
2	24	2	c	A	M	20	1
2	24	3	c	A	M	23	1
2	24	4	c	A	M	24	1
2	24	5	c	A	M	26	1
2	24	6	c	A	M	27	1
2	24	7	c	A	M	29	1
2	24	8	c	A	M	33	1
2	24	9	c	A	M	33	1
2	24	10	c	A	M	33	1
2	24	11	c	A	M	34	1
2	24	12	c	A	M	35	1
2	24	13	c	A	M	38	1
2	24	14	c	A	M	40	1
2	24	15	c	A	M	40	1
2	24	16	c	A	M	41	1
2	24	17	c	A	M	46	1
2	24	18	c	A	M	52	1
2	24	1	c	C	F	24	1
2	24	2	c	C	F	24	1
2	24	3	c	C	F	26	1
2	24	4	c	C	F	26	1
2	24	5	c	C	F	26	1
2	24	6	c	C	F	26	1
2	24	7	c	C	F	27	1
2	24	8	c	C	F	27	1
2	24	9	c	C	F	27	1
2	24	10	c	C	F	28	1
2	24	11	c	C	F	29	1
2	24	12	c	C	F	29	1
2	24	13	c	C	F	30	1
2	24	14	c	C	F	30	1
2	24	15	c	C	F	30	1
2	24	16	c	C	F	32	1
2	24	17	c	C	F	33	1
2	24	18	c	C	F	34	1
2	24	19	c	C	F	38	1
2	24	20	c	C	F	52	1
2	24	1	c	C	M	18	1
2	24	2	c	C	M	18	1
2	24	3	c	C	M	18	1
2	24	4	c	C	M	18	1
2	24	5	c	C	M	20	1
2	24	6	c	C	M	21	1
2	24	7	c	C	M	21	1
2	24	8	c	C	M	21	1
2	24	9	c	C	M	21	1
2	24	10	c	C	M	21	1
2	24	11	c	C	M	22	1
2	24	12	c	C	M	22	1
2	24	13	c	C	M	22	1
2	24	14	c	C	M	22	1
2	24	15	c	C	M	22	1
2	24	16	c	C	M	22	1
2	24	17	c	C	M	24	1
2	24	18	c	C	M	24	1
2	24	19	c	C	M	24	1
2	24	20	c	C	M	26	1
2	24	21	c	C	M	28	1
3	24	1	a	A	F	17	1
3	24	2	a	A	F	18	1
3	24	3	a	A	F	19	1
3	24	4	a	A	F	21	1
3	24	5	a	A	F	21	1
3	24	6	a	A	F	22	1
3	24	7	a	A	F	22	1
3	24	8	a	A	F	22	1
3	24	9	a	A	F	24	1
3	24	10	a	A	F	25	1
3	24	11	a	A	F	25	1
3	24	12	a	A	F	26	1
3	24	13	a	A	F	28	1
3	24	14	a	A	F	28	1
3	24	15	a	A	F	29	1
3	24	16	a	A	F	29	1
3	24	17	a	A	F	31	1
3	24	1	a	A	M	15	1
3	24	2	a	A	M	17	1
3	24	3	a	A	M	18	1
3	24	4	a	A	M	19	1
3	24	5	a	A	M	20	1
3	24	6	a	A	M	21	1
3	24	7	a	A	M	22	1
3	24	8	a	A	M	22	1
3	24	9	a	A	M	23	1
3	24	10	a	A	M	25	1
3	24	11	a	A	M	25	1
3	24	12	a	A	M	25	1
3	24	13	a	A	M	27	1
3	24	14	a	A	M	27	1
3	24	15	a	A	M	29	1
3	24	16	a	A	M	33	1
3	24	1	a	C	F	17	1
3	24	2	a	C	F	17	1
3	24	3	a	C	F	20	1
3	24	4	a	C	F	23	1
3	24	5	a	C	F	25	1
3	24	6	a	C	F	26	1
3	24	7	a	C	F	27	1
3	24	8	a	C	F	28	1
3	24	9	a	C	F	29	1
3	24	10	a	C	F	32	1
3	24	11	a	C	F	32	1
3	24	12	a	C	F	32	1
3	24	13	a	C	F	34	1
3	24	14	a	C	F	37	1
3	24	15	a	C	F	39	1
3	24	16	a	C	F	40	1
3	24	17	a	C	F	40	1
3	24	18	a	C	F	40	1
3	24	19	a	C	F	47	1
3	24	1	a	C	M	16	1
3	24	2	a	C	M	17	1
3	24	3	a	C	M	23	1
3	24	4	a	C	M	24	1
3	24	5	a	C	M	25	1
3	24	6	a	C	M	26	1
3	24	7	a	C	M	26	1
3	24	8	a	C	M	26	1
3	24	9	a	C	M	27	1
3	24	10	a	C	M	28	1
3	24	11	a	C	M	29	1
3	24	12	a	C	M	31	1
3	24	13	a	C	M	31	1
3	24	14	a	C	M	32	1
3	24	15	a	C	M	33	1
3	24	16	a	C	M	33	1
3	24	17	a	C	M	35	1
3	24	18	a	C	M	37	1
3	24	19	a	C	M	39	1
3	24	20	a	C	M	43	1
3	24	1	c	A	F	17	1
3	24	2	c	A	F	17	1
3	24	3	c	A	F	17	1
3	24	4	c	A	F	19	1
3	24	5	c	A	F	20	1
3	24	6	c	A	F	21	1
3	24	7	c	A	F	22	1
3	24	8	c	A	F	22	1
3	24	9	c	A	F	22	1
3	24	10	c	A	F	23	1
3	24	11	c	A	F	23	1
3	24	12	c	A	F	26	1
3	24	13	c	A	F	26	1
3	24	14	c	A	F	27	1
3	24	15	c	A	F	28	1
3	24	16	c	A	F	29	1
3	24	17	c	A	F	31	1
3	24	18	c	A	F	31	1
3	24	19	c	A	F	35	1
3	24	1	c	A	M	15	1
3	24	2	c	A	M	17	1
3	24	3	c	A	M	17	1
3	24	4	c	A	M	17	1
3	24	5	c	A	M	18	1
3	24	6	c	A	M	19	1
3	24	7	c	A	M	19	1
3	24	8	c	A	M	21	1
3	24	9	c	A	M	21	1
3	24	10	c	A	M	22	1
3	24	11	c	A	M	22	1
3	24	12	c	A	M	23	1
3	24	13	c	A	M	23	1
3	24	14	c	A	M	24	1
3	24	1	c	C	F	12	1
3	24	2	c	C	F	28	1
3	24	3	c	C	F	29	1
3	24	4	c	C	F	32	1
3	24	5	c	C	F	32	1
3	24	6	c	C	F	35	1
3	24	7	c	C	F	37	1
3	24	8	c	C	F	39	1
3	24	9	c	C	F	39	1
3	24	10	c	C	F	39	1
3	24	11	c	C	F	40	1
3	24	12	c	C	F	40	1
3	24	13	c	C	F	45	1
3	24	14	c	C	F	49	1
3	24	1	c	C	M	5	1
3	24	2	c	C	M	17	1
3	24	3	c	C	M	17	1
3	24	4	c	C	M	19	1
3	24	5	c	C	M	24	1
3	24	6	c	C	M	25	1
3	24	7	c	C	M	28	1
3	24	8	c	C	M	31	1
3	24	9	c	C	M	32	1
3	24	10	c	C	M	35	1
3	24	11	c	C	M	40	1
3	24	12	c	C	M	49	1
4	24	1	a	A	F	17	1
4	24	2	a	A	F	20	1
4	24	3	a	A	F	21	1
4	24	4	a	A	F	23	1
4	24	5	a	A	F	25	1
4	24	6	a	A	F	26	1
4	24	7	a	A	F	28	1
4	24	8	a	A	F	29	1
4	24	9	a	A	F	31	1
4	24	10	a	A	F	31	1
4	24	11	a	A	F	32	1
4	24	12	a	A	F	37	1
4	24	13	a	A	F	45	1
4	24	1	a	A	M	18	1
4	24	2	a	A	M	18	1
4	24	3	a	A	M	19	1
4	24	4	a	A	M	21	1
4	24	5	a	A	M	21	1
4	24	6	a	A	M	22	1
4	24	7	a	A	M	22	1
4	24	8	a	A	M	25	1
4	24	9	a	A	M	29	1
4	24	10	a	A	M	31	1
4	24	11	a	A	M	32	1
4	24	12	a	A	M	37	1
4	24	13	a	A	M	37	1
4	24	1	a	C	F	20	1
4	24	2	a	C	F	20	1
4	24	3	a	C	F	21	1
4	24	4	a	C	F	22	1
4	24	5	a	C	F	22	1
4	24	6	a	C	F	24	1
4	24	7	a	C	F	24	1
4	24	8	a	C	F	25	1
4	24	9	a	C	F	25	1
4	24	10	a	C	F	26	1
4	24	11	a	C	F	28	1
4	24	12	a	C	F	28	1
4	24	13	a	C	F	29	1
4	24	14	a	C	F	29	1
4	24	15	a	C	F	29	1
4	24	16	a	C	F	31	1
4	24	17	a	C	F	32	1
4	24	18	a	C	F	39	1
4	24	19	a	C	F	40	1
4	24	20	a	C	F	42	1
4	24	1	a	C	M	15	1
4	24	2	a	C	M	15	1
4	24	3	a	C	M	15	1
4	24	4	a	C	M	17	1
4	24	5	a	C	M	17	1
4	24	6	a	C	M	17	1
4	24	7	a	C	M	20	1
4	24	8	a	C	M	20	1
4	24	9	a	C	M	22	1
4	24	10	a	C	M	23	1
4	24	11	a	C	M	23	1
4	24	12	a	C	M	24	1
4	24	13	a	C	M	25	1
4	24	14	a	C	M	31	1
4	24	15	a	C	M	33	1
4	24	16	a	C	M	41	1
4	24	1	c	A	F	16	1
4	24	2	c	A	F	19	1
4	24	3	c	A	F	20	1
4	24	4	c	A	F	20	1
4	24	5	c	A	F	24	1
4	24	6	c	A	F	26	1
4	24	7	c	A	F	26	1
4	24	8	c	A	F	27	1
4	24	9	c	A	F	28	1
4	24	10	c	A	F	29	1
4	24	11	c	A	F	31	1
4	24	12	c	A	F	31	1
4	24	13	c	A	F	32	1
4	24	14	c	A	F	32	1
4	24	15	c	A	F	32	1
4	24	16	c	A	F	32	1
4	24	17	c	A	F	32	1
4	24	18	c	A	F	33	1
4	24	19	c	A	F	33	1
4	24	20	c	A	F	37	1
4	24	1	c	A	M	17	1
4	24	2	c	A	M	18	1
4	24	3	c	A	M	18	1
4	24	4	c	A	M	20	1
4	24	5	c	A	M	20	1
4	24	6	c	A	M	23	1
4	24	7	c	A	M	23	1
4	24	8	c	A	M	24	1
[truncated: 1,048 more rows]
