# Supplementary material for: Mechanisms Maintaining Mitochondrial DNA Polymorphisms: The Role of Mito-Nuclear Interactions, Sex-Specific Selection, and Genotype-by-Environment Interactions in Drosophila subobscura
Source: Insects. 2025 Apr 15;16(4):415. doi: 10.3390/insects16040415 (PMC12027999; doi:10.3390/insects16040415)
Supplement: Supplementary file 1 [file insects-16-00415-s001.zip › development_time_raw.csv]

Q	MT	NU	replica	temp	sex	development_time
1	a	A	8	19	F	21
1	a	A	9	19	F	20
1	a	A	9	19	F	21
1	a	A	12	19	F	22
1	a	A	12	19	F	22
1	a	A	13	19	F	20
1	a	A	13	19	F	20
1	a	A	13	19	F	20
1	a	A	13	19	F	21
1	a	A	20	19	F	19
1	a	A	20	19	F	20
1	a	A	20	19	F	20
1	a	A	20	19	F	21
1	a	A	22	19	F	20
1	a	A	22	19	F	20
1	a	A	22	19	F	23
1	a	A	3	19	M	20
1	a	A	3	19	M	20
1	a	A	3	19	M	21
1	a	A	3	19	M	22
1	a	A	4	19	M	21
1	a	A	4	19	M	21
1	a	A	8	19	M	20
1	a	A	13	19	M	20
1	a	A	13	19	M	20
1	a	A	13	19	M	20
1	a	A	13	19	M	20
1	a	A	20	19	M	20
1	a	A	20	19	M	20
1	a	A	20	19	M	20
1	a	A	20	19	M	20
1	a	A	20	19	M	20
1	a	A	20	19	M	20
1	a	A	20	19	M	20
1	a	A	20	19	M	22
1	a	A	22	19	M	20
1	a	A	22	19	M	20
1	a	A	22	19	M	21
1	a	A	22	19	M	22
1	a	C	6	19	F	21
1	a	C	6	19	F	22
1	a	C	6	19	F	22
1	a	C	6	19	F	23
1	a	C	6	19	F	23
1	a	C	8	19	F	20
1	a	C	8	19	F	21
1	a	C	8	19	F	21
1	a	C	8	19	F	23
1	a	C	13	19	F	19
1	a	C	13	19	F	20
1	a	C	13	19	F	22
1	a	C	13	19	F	22
1	a	C	13	19	F	22
1	a	C	13	19	F	22
1	a	C	13	19	F	23
1	a	C	13	19	F	24
1	a	C	16	19	F	23
1	a	C	16	19	F	27
1	a	C	18	19	F	20
1	a	C	18	19	F	20
1	a	C	18	19	F	22
1	a	C	20	19	F	20
1	a	C	20	19	F	20
1	a	C	20	19	F	20
1	a	C	20	19	F	21
1	a	C	20	19	F	21
1	a	C	20	19	F	22
1	a	C	20	19	F	22
1	a	C	20	19	F	22
1	a	C	22	19	F	20
1	a	C	22	19	F	20
1	a	C	22	19	F	20
1	a	C	22	19	F	20
1	a	C	22	19	F	21
1	a	C	24	19	F	19
1	a	C	24	19	F	19
1	a	C	24	19	F	20
1	a	C	24	19	F	21
1	a	C	6	19	M	21
1	a	C	6	19	M	21
1	a	C	6	19	M	21
1	a	C	6	19	M	22
1	a	C	6	19	M	22
1	a	C	6	19	M	22
1	a	C	8	19	M	20
1	a	C	13	19	M	20
1	a	C	13	19	M	20
1	a	C	13	19	M	22
1	a	C	13	19	M	22
1	a	C	13	19	M	23
1	a	C	16	19	M	21
1	a	C	16	19	M	21
1	a	C	16	19	M	21
1	a	C	16	19	M	21
1	a	C	16	19	M	23
1	a	C	18	19	M	21
1	a	C	18	19	M	22
1	a	C	18	19	M	22
1	a	C	18	19	M	22
1	a	C	18	19	M	22
1	a	C	18	19	M	22
1	a	C	18	19	M	24
1	a	C	19	19	M	20
1	a	C	19	19	M	20
1	a	C	19	19	M	21
1	a	C	19	19	M	21
1	a	C	19	19	M	22
1	a	C	19	19	M	24
1	a	C	19	19	M	24
1	a	C	22	19	M	19
1	a	C	22	19	M	19
1	a	C	22	19	M	19
1	a	C	22	19	M	20
1	a	C	22	19	M	21
1	a	C	22	19	M	21
1	a	C	24	19	M	19
1	a	C	24	19	M	20
1	a	C	24	19	M	20
1	a	C	24	19	M	21
1	a	C	24	19	M	21
1	a	C	24	19	M	22
1	a	C	24	19	M	23
1	c	A	6	19	F	21
1	c	A	6	19	F	22
1	c	A	6	19	F	23
1	c	A	6	19	F	24
1	c	A	7	19	F	22
1	c	A	7	19	F	24
1	c	A	7	19	F	24
1	c	A	12	19	F	21
1	c	A	12	19	F	23
1	c	A	12	19	F	23
1	c	A	12	19	F	25
1	c	A	13	19	F	20
1	c	A	13	19	F	20
1	c	A	13	19	F	20
1	c	A	13	19	F	21
1	c	A	13	19	F	21
1	c	A	13	19	F	21
1	c	A	13	19	F	21
1	c	A	15	19	F	20
1	c	A	15	19	F	20
1	c	A	15	19	F	20
1	c	A	15	19	F	21
1	c	A	15	19	F	24
1	c	A	16	19	F	21
1	c	A	16	19	F	22
1	c	A	16	19	F	24
1	c	A	21	19	F	20
1	c	A	21	19	F	20
1	c	A	21	19	F	20
1	c	A	21	19	F	20
1	c	A	21	19	F	20
1	c	A	21	19	F	23
1	c	A	22	19	F	20
1	c	A	22	19	F	21
1	c	A	6	19	M	21
1	c	A	6	19	M	21
1	c	A	6	19	M	22
1	c	A	6	19	M	22
1	c	A	7	19	M	21
1	c	A	7	19	M	22
1	c	A	7	19	M	22
1	c	A	7	19	M	22
1	c	A	7	19	M	23
1	c	A	7	19	M	24
1	c	A	12	19	M	20
1	c	A	12	19	M	21
1	c	A	12	19	M	22
1	c	A	13	19	M	20
1	c	A	13	19	M	20
1	c	A	13	19	M	21
1	c	A	13	19	M	21
1	c	A	13	19	M	21
1	c	A	13	19	M	21
1	c	A	13	19	M	22
1	c	A	15	19	M	20
1	c	A	16	19	M	20
1	c	A	16	19	M	21
1	c	A	16	19	M	21
1	c	A	16	19	M	22
1	c	A	16	19	M	25
1	c	A	21	19	M	20
1	c	A	21	19	M	20
1	c	A	21	19	M	20
1	c	A	21	19	M	20
1	c	A	21	19	M	20
1	c	A	21	19	M	21
1	c	A	21	19	M	21
1	c	A	21	19	M	21
1	c	A	21	19	M	21
1	c	A	22	19	M	20
1	c	A	22	19	M	20
1	c	A	22	19	M	20
1	c	A	22	19	M	21
1	c	C	9	19	F	20
1	c	C	9	19	F	23
1	c	C	10	19	F	20
1	c	C	10	19	F	20
1	c	C	10	19	F	21
1	c	C	11	19	F	19
1	c	C	11	19	F	20
1	c	C	11	19	F	20
1	c	C	11	19	F	20
1	c	C	11	19	F	20
1	c	C	12	19	F	19
1	c	C	12	19	F	20
1	c	C	17	19	F	19
1	c	C	17	19	F	19
1	c	C	17	19	F	20
1	c	C	17	19	F	20
1	c	C	18	19	F	19
1	c	C	18	19	F	19
1	c	C	18	19	F	19
1	c	C	18	19	F	19
1	c	C	18	19	F	20
1	c	C	20	19	F	20
1	c	C	20	19	F	20
1	c	C	20	19	F	20
1	c	C	23	19	F	19
1	c	C	23	19	F	19
1	c	C	23	19	F	19
1	c	C	23	19	F	19
1	c	C	23	19	F	19
1	c	C	23	19	F	19
1	c	C	23	19	F	20
1	c	C	23	19	F	20
1	c	C	23	19	F	20
1	c	C	23	19	F	20
1	c	C	23	19	F	20
1	c	C	10	19	M	20
1	c	C	10	19	M	20
1	c	C	11	19	M	19
1	c	C	11	19	M	19
1	c	C	11	19	M	19
1	c	C	11	19	M	19
1	c	C	11	19	M	20
1	c	C	11	19	M	21
1	c	C	12	19	M	20
1	c	C	17	19	M	19
1	c	C	17	19	M	20
1	c	C	18	19	M	19
1	c	C	18	19	M	19
1	c	C	18	19	M	20
1	c	C	18	19	M	20
1	c	C	20	19	M	19
1	c	C	20	19	M	19
1	c	C	20	19	M	20
1	c	C	20	19	M	21
1	c	C	20	19	M	21
1	c	C	23	19	M	19
1	c	C	23	19	M	19
1	c	C	23	19	M	22
1	a	A	9	24	F	17
1	a	A	13	24	F	17
1	a	A	13	24	F	17
1	a	A	14	24	F	17
1	a	A	22	24	F	19
1	a	A	22	24	F	19
1	a	A	9	24	M	16
1	a	A	9	24	M	17
1	a	A	9	24	M	17
1	a	A	9	24	M	17
1	a	A	9	24	M	17
1	a	A	9	24	M	18
1	a	A	13	24	M	17
1	a	A	13	24	M	19
1	a	A	14	24	M	17
1	a	A	14	24	M	17
1	a	A	14	24	M	17
1	a	A	22	24	M	17
1	a	A	22	24	M	18
1	a	A	22	24	M	18
1	a	A	22	24	M	19
1	a	A	22	24	M	18
1	a	A	24	24	M	18
1	a	A	24	24	M	19
1	a	C	6	24	F	15
1	a	C	6	24	F	15
1	a	C	9	24	F	17
1	a	C	12	24	F	16
1	a	C	12	24	F	17
1	a	C	12	24	F	18
1	a	C	17	24	F	18
1	a	C	18	24	F	17
1	a	C	20	24	F	18
1	a	C	20	24	F	21
1	a	C	24	24	F	18
1	a	C	24	24	F	19
1	a	C	6	24	M	15
1	a	C	9	24	M	16
1	a	C	10	24	M	16
1	a	C	10	24	M	16
1	a	C	10	24	M	16
1	a	C	10	24	M	17
1	a	C	10	24	M	18
1	a	C	10	24	M	18
1	a	C	12	24	M	16
1	a	C	12	24	M	16
1	a	C	12	24	M	17
1	a	C	17	24	M	16
1	a	C	17	24	M	17
1	a	C	18	24	M	17
1	a	C	18	24	M	17
1	a	C	20	24	M	18
1	a	C	20	24	M	18
1	a	C	20	24	M	21
1	a	C	24	24	M	17
1	a	C	24	24	M	18
1	a	C	24	24	M	20
1	a	C	24	24	M	20
1	a	C	24	24	M	20
1	a	C	24	24	M	21
1	c	A	8	24	F	17
1	c	A	8	24	F	17
1	c	A	9	24	F	18
1	c	A	13	24	F	16
1	c	A	14	24	F	18
1	c	A	15	24	F	18
1	c	A	18	24	F	17
1	c	A	23	24	F	17
1	c	A	23	24	F	19
1	c	A	23	24	F	19
1	c	A	23	24	F	19
1	c	A	24	24	F	18
1	c	A	24	24	F	19
1	c	A	24	24	F	19
1	c	A	24	24	F	20
1	c	A	24	24	F	21
1	c	A	13	24	M	17
1	c	A	13	24	M	17
1	c	A	13	24	M	20
1	c	A	14	24	M	17
1	c	A	14	24	M	18
1	c	A	14	24	M	18
1	c	A	14	24	M	19
1	c	A	15	24	M	17
1	c	A	15	24	M	18
1	c	A	15	24	M	18
1	c	A	15	24	M	19
1	c	A	18	24	M	18
1	c	A	18	24	M	18
1	c	A	23	24	M	18
1	c	A	23	24	M	18
1	c	A	23	24	M	19
1	c	A	23	24	M	19
1	c	A	23	24	M	19
1	c	A	23	24	M	19
1	c	A	23	24	M	20
1	c	A	23	24	M	21
1	c	A	23	24	M	21
1	c	A	24	24	M	18
1	c	A	24	24	M	18
1	c	C	6	24	F	15
1	c	C	8	24	F	14
1	c	C	8	24	F	15
1	c	C	8	24	F	15
1	c	C	12	24	F	15
1	c	C	12	24	F	16
1	c	C	12	24	F	16
1	c	C	12	24	F	16
1	c	C	13	24	F	15
1	c	C	13	24	F	16
1	c	C	15	24	F	17
1	c	C	15	24	F	17
1	c	C	19	24	F	16
1	c	C	19	24	F	16
1	c	C	19	24	F	17
1	c	C	19	24	F	17
1	c	C	21	24	F	17
1	c	C	21	24	F	18
1	c	C	22	24	F	16
1	c	C	22	24	F	17
1	c	C	22	24	F	17
1	c	C	6	24	M	15
1	c	C	12	24	M	16
1	c	C	13	24	M	15
1	c	C	13	24	M	16
1	c	C	15	24	M	16
1	c	C	15	24	M	16
1	c	C	15	24	M	17
1	c	C	15	24	M	17
1	c	C	19	24	M	16
1	c	C	19	24	M	16
1	c	C	19	24	M	16
1	c	C	19	24	M	16
1	c	C	19	24	M	17
1	c	C	21	24	M	17
1	c	C	21	24	M	17
1	c	C	21	24	M	17
1	c	C	21	24	M	18
1	c	C	22	24	M	21
1	c	C	22	24	M	21
1	c	C	22	24	M	21
1	c	C	22	24	M	21
1	c	C	22	24	M	21
2	a	A	7	19	F	26
2	a	A	7	19	F	27
2	a	A	8	19	F	20
2	a	A	8	19	F	26
2	a	A	12	19	F	19
2	a	A	12	19	F	19
2	a	A	12	19	F	19
2	a	A	14	19	F	19
2	a	A	14	19	F	22
2	a	A	18	19	F	20
2	a	A	18	19	F	20
2	a	A	18	19	F	21
2	a	A	21	19	F	19
2	a	A	21	19	F	19
2	a	A	21	19	F	21
2	a	A	23	19	F	18
2	a	A	23	19	F	19
2	a	A	23	19	F	19
2	a	A	23	19	F	20
2	a	A	23	19	F	20
2	a	A	23	19	F	21
2	a	A	24	19	F	19
2	a	A	24	19	F	20
2	a	A	24	19	F	21
2	a	A	24	19	F	21
2	a	A	24	19	F	26
2	a	A	24	19	F	28
2	a	A	7	19	M	20
2	a	A	7	19	M	20
2	a	A	7	19	M	22
2	a	A	8	19	M	19
2	a	A	8	19	M	20
2	a	A	8	19	M	20
2	a	A	8	19	M	20
2	a	A	8	19	M	20
2	a	A	12	19	M	19
2	a	A	12	19	M	28
2	a	A	12	19	M	28
2	a	A	14	19	M	20
2	a	A	14	19	M	20
2	a	A	18	19	M	21
2	a	A	18	19	M	27
2	a	A	21	19	M	19
2	a	A	21	19	M	19
2	a	A	21	19	M	20
2	a	A	21	19	M	21
2	a	A	21	19	M	23
2	a	A	23	19	M	19
2	a	A	23	19	M	20
2	a	A	24	19	M	20
2	a	A	24	19	M	21
2	a	C	8	19	F	20
2	a	C	9	19	F	19
2	a	C	9	19	F	20
2	a	C	9	19	F	20
2	a	C	9	19	F	21
2	a	C	16	19	F	19
2	a	C	16	19	F	20
2	a	C	16	19	F	20
2	a	C	16	19	F	20
2	a	C	17	19	F	21
2	a	C	18	19	F	19
2	a	C	18	19	F	20
2	a	C	18	19	F	20
2	a	C	18	19	F	20
2	a	C	18	19	F	20
2	a	C	18	19	F	21
2	a	C	20	19	F	20
2	a	C	20	19	F	20
2	a	C	20	19	F	20
2	a	C	20	19	F	21
2	a	C	20	19	F	21
2	a	C	20	19	F	21
2	a	C	23	19	F	20
2	a	C	23	19	F	20
2	a	C	23	19	F	20
2	a	C	24	19	F	20
2	a	C	24	19	F	20
2	a	C	24	19	F	20
2	a	C	24	19	F	21
2	a	C	24	19	F	22
2	a	C	8	19	M	19
2	a	C	9	19	M	20
2	a	C	9	19	M	20
2	a	C	9	19	M	20
2	a	C	9	19	M	20
2	a	C	9	19	M	21
2	a	C	16	19	M	19
2	a	C	16	19	M	20
2	a	C	16	19	M	20
2	a	C	16	19	M	20
2	a	C	17	19	M	21
2	a	C	18	19	M	20
2	a	C	18	19	M	20
2	a	C	18	19	M	20
2	a	C	18	19	M	20
2	a	C	20	19	M	19
2	a	C	20	19	M	20
2	a	C	23	19	M	20
2	a	C	23	19	M	20
2	a	C	23	19	M	20
2	a	C	23	19	M	20
2	a	C	23	19	M	20
2	a	C	24	19	M	19
2	a	C	24	19	M	19
2	a	C	24	19	M	20
2	a	C	24	19	M	20
2	a	C	24	19	M	20
2	a	C	24	19	M	20
2	a	C	24	19	M	20
2	a	C	24	19	M	22
2	c	A	6	19	F	19
2	c	A	6	19	F	20
2	c	A	6	19	F	20
2	c	A	6	19	F	21
2	c	A	11	19	F	19
2	c	A	11	19	F	20
2	c	A	11	19	F	21
2	c	A	11	19	F	21
2	c	A	12	19	F	27
2	c	A	20	19	F	19
2	c	A	20	19	F	19
2	c	A	20	19	F	20
2	c	A	21	19	F	19
2	c	A	21	19	F	19
2	c	A	21	19	F	20
2	c	A	23	19	F	18
2	c	A	23	19	F	19
2	c	A	23	19	F	19
2	c	A	23	19	F	20
2	c	A	23	19	F	20
2	c	A	23	19	F	20
2	c	A	23	19	F	21
2	c	A	24	19	F	18
2	c	A	24	19	F	19
2	c	A	24	19	F	19
2	c	A	24	19	F	20
2	c	A	6	19	M	20
2	c	A	6	19	M	21
2	c	A	11	19	M	19
2	c	A	11	19	M	20
2	c	A	11	19	M	20
2	c	A	12	19	M	19
2	c	A	12	19	M	19
2	c	A	12	19	M	19
2	c	A	17	19	M	20
2	c	A	20	19	M	19
2	c	A	20	19	M	19
2	c	A	20	19	M	20
2	c	A	20	19	M	20
2	c	A	21	19	M	19
2	c	A	21	19	M	19
2	c	A	21	19	M	20
2	c	A	21	19	M	20
2	c	A	21	19	M	26
2	c	A	23	19	M	18
2	c	A	23	19	M	18
2	c	A	23	19	M	19
2	c	A	23	19	M	19
2	c	A	23	19	M	19
2	c	A	23	19	M	19
2	c	A	23	19	M	19
2	c	A	23	19	M	19
2	c	A	23	19	M	20
2	c	A	23	19	M	20
2	c	A	23	19	M	20
2	c	A	24	19	M	19
2	c	A	24	19	M	19
2	c	C	8	19	F	20
2	c	C	11	19	F	22
2	c	C	16	19	F	20
2	c	C	16	19	F	20
2	c	C	19	19	F	20
2	c	C	19	19	F	20
2	c	C	19	19	F	20
2	c	C	19	19	F	20
2	c	C	20	19	F	19
2	c	C	20	19	F	20
2	c	C	20	19	F	20
2	c	C	20	19	F	20
2	c	C	20	19	F	21
2	c	C	23	19	F	19
2	c	C	23	19	F	19
2	c	C	23	19	F	19
2	c	C	23	19	F	20
2	c	C	24	19	F	19
2	c	C	24	19	F	20
2	c	C	24	19	F	20
2	c	C	24	19	F	20
2	c	C	24	19	F	20
2	c	C	24	19	F	20
2	c	C	24	19	F	20
2	c	C	11	19	M	21
2	c	C	13	19	M	20
2	c	C	13	19	M	21
2	c	C	19	19	M	20
2	c	C	19	19	M	20
2	c	C	19	19	M	21
2	c	C	20	19	M	19
2	c	C	20	19	M	19
2	c	C	20	19	M	20
2	c	C	20	19	M	21
2	c	C	20	19	M	22
2	c	C	23	19	M	19
2	c	C	23	19	M	19
2	c	C	23	19	M	19
2	c	C	23	19	M	19
2	c	C	23	19	M	19
2	c	C	23	19	M	19
2	c	C	23	19	M	20
2	c	C	23	19	M	20
2	c	C	23	19	M	22
2	c	C	24	19	M	19
2	c	C	24	19	M	20
2	c	C	24	19	M	21
2	a	A	6	24	F	15
2	a	A	9	24	F	15
2	a	A	19	24	F	16
2	a	A	19	24	F	16
2	a	A	19	24	F	16
2	a	A	19	24	F	17
2	a	A	19	24	F	17
2	a	A	19	24	F	21
2	a	A	23	24	F	19
2	a	A	19	24	M	17
2	a	A	19	24	M	17
2	a	A	19	24	M	19
2	a	A	22	24	M	17
2	a	A	22	24	M	18
2	a	A	23	24	M	19
2	a	A	23	24	M	21
2	a	A	24	24	M	19
2	a	C	6	24	F	15
2	a	C	10	24	F	14
2	a	C	17	24	F	15
2	a	C	17	24	F	16
2	a	C	21	24	F	18
2	a	C	21	24	F	18
2	a	C	24	24	F	18
2	a	C	24	24	F	18
2	a	C	24	24	F	18
2	a	C	10	24	M	16
2	a	C	18	24	M	18
2	a	C	21	24	M	17
2	a	C	21	24	M	17
2	a	C	21	24	M	18
2	a	C	21	24	M	18
2	a	C	23	24	M	18
2	a	C	23	24	M	19
2	a	C	23	24	M	19
2	a	C	23	24	M	19
2	a	C	23	24	M	19
2	a	C	24	24	M	17
2	c	A	17	24	F	15
2	c	A	20	24	F	17
2	c	A	22	24	F	16
2	c	A	22	24	F	17
2	c	A	23	24	F	17
2	c	A	23	24	F	17
2	c	A	23	24	F	18
2	c	A	24	24	F	18
2	c	A	24	24	F	18
2	c	A	24	24	F	18
2	c	A	8	24	M	14
2	c	A	11	24	M	14
2	c	A	11	24	M	15
2	c	A	11	24	M	16
2	c	A	17	24	M	15
2	c	A	20	24	M	17
2	c	A	22	24	M	16
2	c	A	22	24	M	16
2	c	A	22	24	M	17
2	c	A	22	24	M	18
2	c	A	23	24	M	17
2	c	A	23	24	M	17
2	c	A	23	24	M	19
2	c	A	24	24	M	18
2	c	C	20	24	F	17
2	c	C	22	24	F	17
2	c	C	22	24	F	18
2	c	C	23	24	F	17
2	c	C	24	24	F	18
2	c	C	24	24	F	18
2	c	C	24	24	F	18
2	c	C	24	24	F	18
2	c	C	24	24	F	19
2	c	C	24	24	F	19
2	c	C	20	24	M	17
2	c	C	20	24	M	17
2	c	C	20	24	M	17
2	c	C	22	24	M	17
2	c	C	22	24	M	17
2	c	C	23	24	M	17
2	c	C	23	24	M	19
2	c	C	23	24	M	19
2	c	C	23	24	M	19
2	c	C	24	24	M	18
2	c	C	24	24	M	18
2	c	C	24	24	M	18
2	c	C	24	24	M	18
2	c	C	24	24	M	18
3	a	A	10	19	F	19
3	a	A	10	19	F	19
3	a	A	10	19	F	19
3	a	A	10	19	F	19
3	a	A	10	19	F	20
3	a	A	10	19	F	20
3	a	A	10	19	F	20
3	a	A	10	19	F	20
3	a	A	10	19	F	22
3	a	A	16	19	F	20
3	a	A	17	19	F	19
3	a	A	17	19	F	19
3	a	A	17	19	F	19
3	a	A	17	19	F	19
3	a	A	17	19	F	20
3	a	A	17	19	F	20
3	a	A	17	19	F	20
3	a	A	17	19	F	20
3	a	A	17	19	F	20
3	a	A	19	19	F	19
3	a	A	19	19	F	20
3	a	A	19	19	F	20
3	a	A	19	19	F	20
3	a	A	19	19	F	21
3	a	A	20	19	F	19
3	a	A	20	19	F	19
3	a	A	20	19	F	19
3	a	A	20	19	F	19
3	a	A	20	19	F	20
3	a	A	20	19	F	20
3	a	A	20	19	F	20
3	a	A	23	19	F	18
3	a	A	23	19	F	19
3	a	A	23	19	F	19
3	a	A	23	19	F	19
3	a	A	23	19	F	19
3	a	A	23	19	F	20
3	a	A	23	19	F	20
3	a	A	24	19	F	19
3	a	A	24	19	F	19
3	a	A	24	19	F	19
3	a	A	24	19	F	19
3	a	A	24	19	F	20
3	a	A	24	19	F	20
3	a	A	24	19	F	20
3	a	A	10	19	M	19
3	a	A	10	19	M	19
3	a	A	10	19	M	19
3	a	A	10	19	M	19
3	a	A	10	19	M	21
3	a	A	11	19	M	19
3	a	A	11	19	M	19
3	a	A	11	19	M	20
3	a	A	11	19	M	20
3	a	A	11	19	M	22
3	a	A	16	19	M	19
3	a	A	16	19	M	19
3	a	A	16	19	M	19
3	a	A	16	19	M	20
3	a	A	16	19	M	20
3	a	A	16	19	M	20
3	a	A	17	19	M	20
3	a	A	17	19	M	21
3	a	A	19	19	M	20
3	a	A	19	19	M	20
3	a	A	19	19	M	20
3	a	A	19	19	M	20
3	a	A	19	19	M	21
3	a	A	20	19	M	19
3	a	A	20	19	M	19
3	a	A	20	19	M	19
3	a	A	20	19	M	19
3	a	A	20	19	M	20
3	a	A	20	19	M	20
3	a	A	20	19	M	26
3	a	A	23	19	M	19
3	a	A	23	19	M	19
3	a	A	23	19	M	19
3	a	A	23	19	M	19
3	a	A	23	19	M	19
3	a	A	23	19	M	20
3	a	A	23	19	M	20
3	a	A	24	19	M	19
3	a	A	24	19	M	19
3	a	A	24	19	M	19
3	a	A	24	19	M	19
3	a	A	24	19	M	19
3	a	A	24	19	M	20
3	a	C	9	19	F	21
3	a	C	9	19	F	23
3	a	C	10	19	F	22
3	a	C	10	19	F	22
3	a	C	10	19	F	22
3	a	C	10	19	F	23
3	a	C	11	19	F	19
3	a	C	11	19	F	20
3	a	C	11	19	F	21
3	a	C	11	19	F	21
3	a	C	11	19	F	24
3	a	C	14	19	F	20
3	a	C	14	19	F	20
3	a	C	14	19	F	21
3	a	C	18	19	F	20
3	a	C	22	19	F	19
3	a	C	22	19	F	20
3	a	C	22	19	F	21
3	a	C	22	19	F	22
3	a	C	23	19	F	19
3	a	C	23	19	F	20
3	a	C	23	19	F	20
3	a	C	23	19	F	22
3	a	C	23	19	F	22
3	a	C	23	19	F	25
3	a	C	24	19	F	20
3	a	C	9	19	M	20
3	a	C	9	19	M	20
3	a	C	9	19	M	21
3	a	C	9	19	M	22
3	a	C	9	19	M	23
3	a	C	10	19	M	21
3	a	C	11	19	M	20
3	a	C	11	19	M	20
3	a	C	11	19	M	22
3	a	C	11	19	M	22
3	a	C	14	19	M	19
3	a	C	14	19	M	19
3	a	C	14	19	M	20
3	a	C	14	19	M	21
3	a	C	18	19	M	19
3	a	C	18	19	M	19
3	a	C	18	19	M	19
3	a	C	18	19	M	19
3	a	C	18	19	M	19
3	a	C	18	19	M	21
3	a	C	22	19	M	21
3	a	C	23	19	M	20
3	a	C	23	19	M	20
3	a	C	23	19	M	21
3	a	C	24	19	M	19
3	a	C	24	19	M	20
3	a	C	24	19	M	20
3	a	C	24	19	M	20
3	a	C	24	19	M	21
3	a	C	24	19	M	21
3	a	C	24	19	M	21
3	a	C	24	19	M	22
3	a	C	24	19	M	22
3	c	A	7	19	F	19
3	c	A	7	19	F	21
3	c	A	7	19	F	22
3	c	A	10	19	F	18
3	c	A	10	19	F	19
3	c	A	10	19	F	19
3	c	A	10	19	F	20
3	c	A	13	19	F	20
3	c	A	13	19	F	20
3	c	A	13	19	F	20
3	c	A	14	19	F	19
3	c	A	14	19	F	20
3	c	A	14	19	F	20
3	c	A	14	19	F	20
3	c	A	14	19	F	20
3	c	A	14	19	F	20
3	c	A	18	19	F	20
3	c	A	18	19	F	20
3	c	A	18	19	F	20
3	c	A	18	19	F	20
3	c	A	18	19	F	21
3	c	A	22	19	F	19
3	c	A	23	19	F	19
3	c	A	23	19	F	19
3	c	A	23	19	F	20
3	c	A	23	19	F	20
3	c	A	23	19	F	20
3	c	A	23	19	F	20
3	c	A	23	19	F	21
3	c	A	24	19	F	19
3	c	A	24	19	F	19
3	c	A	24	19	F	19
3	c	A	24	19	F	19
3	c	A	24	19	F	20
3	c	A	24	19	F	21
3	c	A	24	19	F	21
3	c	A	7	19	M	19
3	c	A	7	19	M	19
3	c	A	7	19	M	19
3	c	A	7	19	M	21
3	c	A	10	19	M	18
3	c	A	10	19	M	18
3	c	A	10	19	M	19
3	c	A	10	19	M	19
3	c	A	10	19	M	19
3	c	A	13	19	M	19
3	c	A	13	19	M	19
3	c	A	13	19	M	20
3	c	A	13	19	M	20
3	c	A	14	19	M	19
3	c	A	14	19	M	19
3	c	A	14	19	M	20
3	c	A	14	19	M	20
3	c	A	14	19	M	20
3	c	A	18	19	M	21
3	c	A	18	19	M	21
3	c	A	18	19	M	22
3	c	A	18	19	M	24
3	c	A	22	19	M	20
3	c	A	22	19	M	20
3	c	A	23	19	M	19
3	c	A	23	19	M	19
3	c	A	23	19	M	20
3	c	A	23	19	M	20
3	c	A	23	19	M	20
3	c	A	23	19	M	21
3	c	A	24	19	M	20
3	c	A	24	19	M	20
3	c	A	24	19	M	21
3	c	C	7	19	F	20
3	c	C	7	19	F	21
3	c	C	7	19	F	22
3	c	C	8	19	F	19
3	c	C	8	19	F	20
3	c	C	8	19	F	23
3	c	C	14	19	F	21
3	c	C	14	19	F	21
3	c	C	14	19	F	21
3	c	C	14	19	F	21
3	c	C	14	19	F	22
3	c	C	14	19	F	22
3	c	C	14	19	F	22
3	c	C	14	19	F	23
3	c	C	14	19	F	24
3	c	C	14	19	F	28
3	c	C	16	19	F	20
3	c	C	16	19	F	21
3	c	C	16	19	F	23
3	c	C	18	19	F	19
3	c	C	18	19	F	19
3	c	C	18	19	F	21
3	c	C	22	19	F	18
3	c	C	22	19	F	19
3	c	C	22	19	F	20
3	c	C	22	19	F	20
3	c	C	22	19	F	21
3	c	C	22	19	F	21
3	c	C	22	19	F	22
3	c	C	23	19	F	19
3	c	C	23	19	F	20
3	c	C	23	19	F	21
3	c	C	23	19	F	21
3	c	C	23	19	F	22
3	c	C	24	19	F	19
3	c	C	24	19	F	19
3	c	C	24	19	F	20
3	c	C	24	19	F	21
3	c	C	24	19	F	21
3	c	C	24	19	F	22
3	c	C	7	19	M	19
3	c	C	7	19	M	19
3	c	C	7	19	M	19
3	c	C	7	19	M	19
3	c	C	7	19	M	20
3	c	C	7	19	M	20
3	c	C	7	19	M	20
3	c	C	7	19	M	20
3	c	C	7	19	M	23
3	c	C	8	19	M	20
3	c	C	8	19	M	22
3	c	C	8	19	M	22
3	c	C	8	19	M	22
3	c	C	14	19	M	19
3	c	C	14	19	M	21
3	c	C	14	19	M	21
3	c	C	14	19	M	22
3	c	C	16	19	M	20
3	c	C	16	19	M	22
3	c	C	16	19	M	23
3	c	C	16	19	M	24
3	c	C	18	19	M	19
3	c	C	18	19	M	19
3	c	C	18	19	M	20
3	c	C	18	19	M	20
3	c	C	18	19	M	22
3	c	C	22	19	M	19
3	c	C	22	19	M	20
3	c	C	22	19	M	20
3	c	C	22	19	M	20
3	c	C	22	19	M	20
3	c	C	22	19	M	21
3	c	C	23	19	M	19
3	c	C	23	19	M	19
3	c	C	23	19	M	20
3	c	C	23	19	M	20
3	c	C	23	19	M	21
3	c	C	23	19	M	21
3	c	C	24	19	M	19
3	c	C	24	19	M	19
3	c	C	24	19	M	20
3	c	C	24	19	M	20
3	c	C	24	19	M	21
3	c	C	24	19	M	22
3	a	A	6	24	F	15
3	a	A	6	24	F	16
3	a	A	6	24	F	16
3	a	A	6	24	F	16
3	a	A	9	24	F	15
3	a	A	9	24	F	15
3	a	A	9	24	F	17
3	a	A	12	24	F	16
3	a	A	12	24	F	16
3	a	A	12	24	F	17
3	a	A	15	24	F	16
3	a	A	15	24	F	16
3	a	A	20	24	F	15
3	a	A	20	24	F	17
3	a	A	21	24	F	16
3	a	A	21	24	F	16
3	a	A	21	24	F	17
3	a	A	23	24	F	18
3	a	A	23	24	F	18
3	a	A	23	24	F	18
3	a	A	23	24	F	18
3	a	A	24	24	F	18
3	a	A	24	24	F	18
3	a	A	6	24	M	15
3	a	A	6	24	M	15
3	a	A	6	24	M	15
3	a	A	9	24	M	15
3	a	A	9	24	M	15
3	a	A	9	24	M	15
3	a	A	9	24	M	15
3	a	A	9	24	M	15
3	a	A	9	24	M	16
3	a	A	9	24	M	16
3	a	A	12	24	M	16
3	a	A	12	24	M	17
3	a	A	15	24	M	16
3	a	A	15	24	M	17
3	a	A	20	24	M	17
3	a	A	21	24	M	16
3	a	A	21	24	M	17
3	a	A	21	24	M	17
3	a	A	21	24	M	19
3	a	A	23	24	M	17
3	a	A	23	24	M	18
3	a	A	23	24	M	19
3	a	A	23	24	M	20
3	a	A	24	24	M	17
3	a	A	24	24	M	18
3	a	A	24	24	M	19
3	a	A	24	24	M	19
3	a	A	24	24	M	20
3	a	C	9	24	F	16
3	a	C	9	24	F	17
3	a	C	18	24	F	17
3	a	C	18	24	F	19
3	a	C	23	24	F	18
3	a	C	23	24	F	18
3	a	C	23	24	F	19
3	a	C	23	24	F	19
3	a	C	23	24	F	19
3	a	C	24	24	F	17
3	a	C	24	24	F	18
3	a	C	24	24	F	19
3	a	C	24	24	F	19
3	a	C	24	24	F	19
3	a	C	24	24	F	20
3	a	C	8	24	M	15
3	a	C	8	24	M	16
3	a	C	9	24	M	15
3	a	C	12	24	M	18
3	a	C	12	24	M	18
3	a	C	12	24	M	18
3	a	C	12	24	M	18
3	a	C	12	24	M	19
3	a	C	18	24	M	16
3	a	C	18	24	M	17
3	a	C	18	24	M	17
3	a	C	23	24	M	19
3	a	C	23	24	M	19
3	a	C	23	24	M	20
3	a	C	23	24	M	20
3	a	C	24	24	M	17
3	a	C	24	24	M	18
3	a	C	24	24	M	19
3	a	C	24	24	M	19
3	a	C	24	24	M	19
3	a	C	24	24	M	21
3	c	A	10	24	F	14
3	c	A	12	24	F	16
3	c	A	12	24	F	17
3	c	A	19	24	F	17
3	c	A	19	24	F	18
3	c	A	20	24	F	17
3	c	A	23	24	F	18
3	c	A	23	24	F	18
3	c	A	23	24	F	18
3	c	A	23	24	F	19
3	c	A	23	24	F	19
3	c	A	23	24	F	19
3	c	A	23	24	F	19
3	c	A	24	24	F	17
3	c	A	24	24	F	18
3	c	A	10	24	M	15
3	c	A	12	24	M	16
3	c	A	12	24	M	17
3	c	A	12	24	M	17
3	c	A	19	24	M	16
3	c	A	19	24	M	17
3	c	A	19	24	M	17
3	c	A	23	24	M	17
3	c	A	23	24	M	17
3	c	A	23	24	M	18
3	c	A	24	24	M	18
3	c	C	7	24	F	18
3	c	C	12	24	F	16
3	c	C	12	24	F	17
3	c	C	17	24	F	16
3	c	C	17	24	F	19
3	c	C	18	24	F	16
3	c	C	18	24	F	16
3	c	C	18	24	F	18
3	c	C	18	24	F	20
3	c	C	22	24	F	18
3	c	C	22	24	F	18
3	c	C	23	24	F	18
3	c	C	23	24	F	18
3	c	C	23	24	F	19
3	c	C	23	24	F	20
3	c	C	24	24	F	17
3	c	C	24	24	F	19
3	c	C	7	24	M	15
3	c	C	7	24	M	16
3	c	C	11	24	M	17
3	c	C	11	24	M	17
3	c	C	12	24	M	17
3	c	C	12	24	M	19
3	c	C	12	24	M	19
3	c	C	17	24	M	16
3	c	C	17	24	M	17
3	c	C	17	24	M	17
3	c	C	18	24	M	16
3	c	C	18	24	M	17
3	c	C	18	24	M	19
3	c	C	22	24	M	16
3	c	C	22	24	M	17
3	c	C	23	24	M	18
3	c	C	23	24	M	18
3	c	C	24	24	M	18
3	c	C	24	24	M	18
4	a	A	6	19	F	20
4	a	A	8	19	F	20
4	a	A	8	19	F	21
4	a	A	8	19	F	21
4	a	A	8	19	F	25
4	a	A	8	19	F	26
4	a	A	15	19	F	19
4	a	A	15	19	F	20
4	a	A	15	19	F	20
4	a	A	15	19	F	20
4	a	A	15	19	F	21
4	a	A	15	19	F	22
4	a	A	17	19	F	20
4	a	A	17	19	F	21
4	a	A	20	19	F	20
4	a	A	20	19	F	20
4	a	A	20	19	F	21
4	a	A	20	19	F	22
4	a	A	22	19	F	20
4	a	A	22	19	F	20
4	a	A	22	19	F	20
4	a	A	22	19	F	22
4	a	A	22	19	F	22
4	a	A	23	19	F	19
4	a	A	23	19	F	20
4	a	A	23	19	F	21
4	a	A	23	19	F	21
4	a	A	23	19	F	21
4	a	A	23	19	F	21
4	a	A	23	19	F	22
4	a	A	24	19	F	20
4	a	A	24	19	F	20
4	a	A	24	19	F	20
4	a	A	24	19	F	20
4	a	A	24	19	F	21
4	a	A	24	19	F	22
4	a	A	6	19	M	20
4	a	A	6	19	M	20
4	a	A	6	19	M	20
4	a	A	6	19	M	20
4	a	A	6	19	M	22
4	a	A	8	19	M	20
4	a	A	8	19	M	21
4	a	A	8	19	M	21
4	a	A	15	19	M	19
4	a	A	15	19	M	20
4	a	A	15	19	M	21
4	a	A	15	19	M	21
4	a	A	15	19	M	21
4	a	A	17	19	M	20
4	a	A	17	19	M	21
4	a	A	17	19	M	21
4	a	A	17	19	M	21
4	a	A	17	19	M	22
4	a	A	20	19	M	20
4	a	A	20	19	M	20
4	a	A	20	19	M	21
4	a	A	20	19	M	21
4	a	A	20	19	M	21
4	a	A	20	19	M	21
4	a	A	20	19	M	21
4	a	A	22	19	M	21
4	a	A	22	19	M	24
4	a	A	23	19	M	19
4	a	A	23	19	M	20
4	a	A	23	19	M	20
4	a	A	23	19	M	20
4	a	A	23	19	M	20
4	a	A	23	19	M	20
4	a	A	23	19	M	21
4	a	A	24	19	M	20
4	a	A	24	19	M	20
4	a	A	24	19	M	20
4	a	A	24	19	M	21
4	a	A	24	19	M	21
4	a	A	24	19	M	21
4	a	A	24	19	M	22
4	a	A	24	19	M	23
4	a	C	7	19	F	19
4	a	C	7	19	F	20
4	a	C	7	19	F	20
4	a	C	7	19	F	20
4	a	C	7	19	F	21
4	a	C	8	19	F	20
4	a	C	8	19	F	21
4	a	C	8	19	F	25
4	a	C	11	19	F	19
4	a	C	11	19	F	21
4	a	C	11	19	F	23
4	a	C	12	19	F	19
4	a	C	12	19	F	20
4	a	C	12	19	F	20
4	a	C	12	19	F	20
4	a	C	12	19	F	20
4	a	C	12	19	F	21
4	a	C	12	19	F	21
4	a	C	12	19	F	21
4	a	C	12	19	F	21
4	a	C	12	19	F	22
4	a	C	19	19	F	19
4	a	C	19	19	F	20
4	a	C	19	19	F	20
4	a	C	19	19	F	21
4	a	C	19	19	F	21
4	a	C	22	19	F	19
4	a	C	22	19	F	19
4	a	C	22	19	F	19
4	a	C	22	19	F	20
4	a	C	22	19	F	20
4	a	C	22	19	F	21
4	a	C	22	19	F	21
4	a	C	22	19	F	22
4	a	C	23	19	F	19
4	a	C	23	19	F	20
4	a	C	23	19	F	21
4	a	C	23	19	F	25
4	a	C	24	19	F	20
4	a	C	24	19	F	20
4	a	C	24	19	F	21
4	a	C	24	19	F	21
4	a	C	24	19	F	21
4	a	C	24	19	F	21
4	a	C	24	19	F	21
4	a	C	24	19	F	22
4	a	C	24	19	F	23
4	a	C	24	19	F	23
4	a	C	7	19	M	20
4	a	C	7	19	M	21
4	a	C	7	19	M	21
4	a	C	8	19	M	19
4	a	C	8	19	M	20
4	a	C	8	19	M	22
4	a	C	8	19	M	22
4	a	C	8	19	M	25
4	a	C	11	19	M	19
4	a	C	11	19	M	19
4	a	C	11	19	M	20
4	a	C	11	19	M	20
4	a	C	11	19	M	21
4	a	C	11	19	M	21
4	a	C	11	19	M	22
4	a	C	12	19	M	19
4	a	C	12	19	M	19
4	a	C	12	19	M	19
4	a	C	12	19	M	20
4	a	C	12	19	M	22
4	a	C	12	19	M	22
4	a	C	19	19	M	19
4	a	C	19	19	M	19
4	a	C	19	19	M	20
4	a	C	19	19	M	20
4	a	C	19	19	M	20
4	a	C	19	19	M	20
4	a	C	19	19	M	21
4	a	C	19	19	M	21
4	a	C	19	19	M	21
4	a	C	19	19	M	22
4	a	C	22	19	M	20
4	a	C	22	19	M	21
4	a	C	22	19	M	21
4	a	C	23	19	M	20
4	a	C	23	19	M	21
4	a	C	23	19	M	21
4	a	C	24	19	M	20
4	a	C	24	19	M	20
4	a	C	24	19	M	20
4	a	C	24	19	M	21
4	a	C	24	19	M	21
4	a	C	24	19	M	21
4	a	C	24	19	M	22
4	c	A	8	19	F	19
4	c	A	9	19	F	19
4	c	A	11	19	F	22
4	c	A	12	19	F	19
4	c	A	12	19	F	20
4	c	A	12	19	F	30
4	c	A	15	19	F	19
4	c	A	15	19	F	19
4	c	A	15	19	F	19
4	c	A	15	19	F	19
4	c	A	15	19	F	19
4	c	A	15	19	F	20
4	c	A	15	19	F	20
4	c	A	16	19	F	19
4	c	A	16	19	F	20
4	c	A	16	19	F	20
4	c	A	16	19	F	20
4	c	A	16	19	F	20
4	c	A	16	19	F	20
4	c	A	16	19	F	20
4	c	A	16	19	F	21
4	c	A	19	19	F	19
4	c	A	19	19	F	20
4	c	A	19	19	F	22
4	c	A	19	19	F	22
4	c	A	19	19	F	22
4	c	A	19	19	F	22
4	c	A	19	19	F	22
4	c	A	21	19	F	20
4	c	A	21	19	F	20
4	c	A	21	19	F	20
4	c	A	21	19	F	20
4	c	A	21	19	F	20
4	c	A	21	19	F	20
4	c	A	21	19	F	22
4	c	A	21	19	F	22
4	c	A	21	19	F	22
4	c	A	8	19	M	19
4	c	A	8	19	M	20
4	c	A	9	19	M	19
4	c	A	9	19	M	20
4	c	A	9	19	M	20
4	c	A	9	19	M	20
4	c	A	9	19	M	20
4	c	A	9	19	M	21
4	c	A	9	19	M	22
4	c	A	9	19	M	32
4	c	A	11	19	M	19
4	c	A	11	19	M	19
4	c	A	11	19	M	20
4	c	A	11	19	M	20
4	c	A	11	19	M	20
4	c	A	11	19	M	20
4	c	A	11	19	M	20
4	c	A	11	19	M	21
4	c	A	11	19	M	22
4	c	A	11	19	M	22
4	c	A	12	19	M	20
4	c	A	12	19	M	20
4	c	A	12	19	M	21
4	c	A	12	19	M	22
4	c	A	12	19	M	27
4	c	A	12	19	M	29
4	c	A	15	19	M	19
4	c	A	15	19	M	19
4	c	A	15	19	M	20
4	c	A	15	19	M	20
4	c	A	15	19	M	27
4	c	A	16	19	M	19
4	c	A	16	19	M	19
4	c	A	16	19	M	19
4	c	A	16	19	M	20
4	c	A	16	19	M	21
4	c	A	19	19	M	19
4	c	A	19	19	M	19
4	c	A	19	19	M	19
4	c	A	19	19	M	19
4	c	A	19	19	M	19
4	c	A	19	19	M	19
4	c	A	19	19	M	20
4	c	A	19	19	M	22
4	c	A	21	19	M	19
4	c	A	21	19	M	19
4	c	A	21	19	M	19
4	c	A	21	19	M	19
4	c	A	21	19	M	20
4	c	A	21	19	M	22
4	c	A	21	19	M	22
4	c	C	7	19	F	20
4	c	C	7	19	F	21
4	c	C	7	19	F	21
4	c	C	7	19	F	21
4	c	C	8	19	F	20
4	c	C	8	19	F	20
4	c	C	8	19	F	20
4	c	C	8	19	F	22
4	c	C	8	19	F	22
4	c	C	8	19	F	22
4	c	C	8	19	F	24
4	c	C	12	19	F	20
4	c	C	12	19	F	21
4	c	C	12	19	F	21
4	c	C	12	19	F	21
4	c	C	12	19	F	22
4	c	C	12	19	F	22
4	c	C	13	19	F	20
4	c	C	13	19	F	21
4	c	C	13	19	F	21
4	c	C	13	19	F	24
4	c	C	14	19	F	20
4	c	C	14	19	F	20
4	c	C	14	19	F	21
4	c	C	15	19	F	21
4	c	C	15	19	F	28
4	c	C	16	19	F	20
4	c	C	16	19	F	20
4	c	C	16	19	F	21
4	c	C	16	19	F	21
4	c	C	24	19	F	20
4	c	C	24	19	F	20
4	c	C	24	19	F	20
4	c	C	24	19	F	20
4	c	C	24	19	F	21
4	c	C	7	19	M	20
4	c	C	7	19	M	20
4	c	C	7	19	M	21
4	c	C	7	19	M	21
4	c	C	7	19	M	21
4	c	C	7	19	M	21
4	c	C	7	19	M	22
4	c	C	7	19	M	23
4	c	C	7	19	M	24
4	c	C	7	19	M	28
4	c	C	8	19	M	20
4	c	C	8	19	M	21
4	c	C	8	19	M	21
4	c	C	8	19	M	22
4	c	C	12	19	M	20
4	c	C	12	19	M	20
4	c	C	12	19	M	20
4	c	C	12	19	M	20
4	c	C	12	19	M	21
4	c	C	12	19	M	21
4	c	C	12	19	M	21
4	c	C	12	19	M	25
4	c	C	13	19	M	21
4	c	C	13	19	M	27
4	c	C	14	19	M	19
4	c	C	14	19	M	19
4	c	C	14	19	M	19
4	c	C	14	19	M	21
4	c	C	14	19	M	22
4	c	C	14	19	M	23
4	c	C	14	19	M	23
4	c	C	15	19	M	20
4	c	C	15	19	M	21
4	c	C	15	19	M	22
4	c	C	16	19	M	19
4	c	C	16	19	M	20
4	c	C	16	19	M	21
4	c	C	16	19	M	21
4	c	C	16	19	M	22
4	c	C	24	19	M	19
4	c	C	24	19	M	20
4	c	C	24	19	M	22
4	a	A	7	24	F	15
4	a	A	7	24	F	16
4	a	A	7	24	F	17
4	a	A	16	24	F	15
4	a	A	16	24	F	15
4	a	A	16	24	F	17
4	a	A	18	24	F	18
4	a	A	18	24	F	18
4	a	A	18	24	F	19
4	a	A	18	24	F	20
4	a	A	21	24	F	17
4	a	A	21	24	F	19
4	a	A	23	24	F	17
4	a	A	23	24	F	18
4	a	A	23	24	F	18
4	a	A	23	24	F	18
4	a	A	23	24	F	18
4	a	A	23	24	F	18
4	a	A	23	24	F	18
4	a	A	24	24	F	17
4	a	A	24	24	F	18
4	a	A	24	24	F	18
4	a	A	24	24	F	19
4	a	A	7	24	M	15
4	a	A	7	24	M	15
4	a	A	7	24	M	15
4	a	A	7	24	M	16
4	a	A	7	24	M	16
4	a	A	13	24	M	16
4	a	A	16	24	M	16
4	a	A	16	24	M	16
4	a	A	16	24	M	17
4	a	A	18	24	M	17
4	a	A	18	24	M	17
4	a	A	18	24	M	18
4	a	A	18	24	M	18
4	a	A	18	24	M	20
4	a	A	21	24	M	17
4	a	A	21	24	M	17
4	a	A	21	24	M	18
4	a	A	21	24	M	18
4	a	A	21	24	M	18
4	a	A	21	24	M	18
4	a	A	23	24	M	17
4	a	A	23	24	M	17
4	a	A	23	24	M	18
4	a	A	23	24	M	18
4	a	A	24	24	M	17
4	a	A	24	24	M	17
4	a	C	8	24	F	16
4	a	C	9	24	F	15
4	a	C	11	24	F	16
4	a	C	13	24	F	16
4	a	C	13	24	F	16
4	a	C	18	24	F	16
4	a	C	18	24	F	17
4	a	C	18	24	F	19
4	a	C	18	24	F	20
4	a	C	21	24	F	17
4	a	C	23	24	F	17
4	a	C	23	24	F	18
4	a	C	23	24	F	18
4	a	C	23	24	F	19
4	a	C	23	24	F	20
4	a	C	24	24	F	17
4	a	C	24	24	F	18
4	a	C	24	24	F	18
4	a	C	24	24	F	18
4	a	C	24	24	F	19
4	a	C	24	24	F	19
4	a	C	24	24	F	20
4	a	C	9	24	M	16
4	a	C	9	24	M	16
4	a	C	11	24	M	16
4	a	C	11	24	M	17
4	a	C	13	24	M	16
4	a	C	18	24	M	16
4	a	C	18	24	M	16
4	a	C	18	24	M	17
4	a	C	18	24	M	17
4	a	C	18	24	M	18
4	a	C	18	24	M	19
4	a	C	21	24	M	17
4	a	C	21	24	M	17
4	a	C	21	24	M	17
4	a	C	21	24	M	19
4	a	C	21	24	M	20
4	a	C	23	24	M	19
4	a	C	23	24	M	20
4	a	C	24	24	M	18
4	a	C	24	24	M	18
4	a	C	24	24	M	18
4	a	C	24	24	M	18
4	a	C	24	24	M	20
4	c	A	7	24	F	15
4	c	A	7	24	F	15
4	c	A	7	24	F	15
4	c	A	7	24	F	15
4	c	A	7	24	F	15
4	c	A	11	24	F	17
4	c	A	11	24	F	17
4	c	A	14	24	F	17
4	c	A	14	24	F	17
4	c	A	14	24	F	17
4	c	A	14	24	F	18
4	c	A	17	24	F	17
4	c	A	17	24	F	17
4	c	A	21	24	F	18
4	c	A	22	24	F	17
4	c	A	22	24	F	17
4	c	A	22	24	F	17
4	c	A	22	24	F	18
4	c	A	22	24	F	18
4	c	A	6	24	M	15
4	c	A	11	24	M	16
4	c	A	14	24	M	18
4	c	A	14	24	M	18
4	c	A	17	24	M	16
4	c	A	17	24	M	16
4	c	A	17	24	M	17
4	c	A	17	24	M	17
4	c	A	21	24	M	17
4	c	A	21	24	M	17
4	c	A	21	24	M	18
4	c	A	22	24	M	17
4	c	A	22	24	M	24
4	c	C	8	24	F	15
4	c	C	8	24	F	16
4	c	C	8	24	F	16
4	c	C	8	24	F	19
4	c	C	12	24	F	16
4	c	C	12	24	F	16
4	c	C	12	24	F	17
4	c	C	14	24	F	17
4	c	C	14	24	F	17
4	c	C	14	24	F	18
4	c	C	14	24	F	20
4	c	C	15	24	F	17
4	c	C	15	24	F	18
4	c	C	15	24	F	19
4	c	C	16	24	F	19
4	c	C	16	24	F	19
4	c	C	16	24	F	19
4	c	C	16	24	F	19
4	c	C	24	24	F	17
4	c	C	24	24	F	18
4	c	C	8	24	M	15
4	c	C	8	24	M	16
4	c	C	12	24	M	18
4	c	C	14	24	M	17
4	c	C	14	24	M	17
4	c	C	14	24	M	18
4	c	C	14	24	M	18
4	c	C	15	24	M	16
4	c	C	15	24	M	18
4	c	C	15	24	M	18
4	c	C	16	24	M	17
4	c	C	16	24	M	18
4	c	C	16	24	M	18
4	c	C	16	24	M	19
4	c	C	24	24	M	17
4	c	C	24	24	M	18
4	c	C	24	24	M	18
5	a	A	6	19	F	20
5	a	A	6	19	F	22
5	a	A	6	19	F	22
5	a	A	6	19	F	22
5	a	A	11	19	F	21
5	a	A	13	19	F	20
5	a	A	13	19	F	20
5	a	A	13	19	F	21
5	a	A	17	19	F	19
5	a	A	17	19	F	20
5	a	A	17	19	F	20
5	a	A	17	19	F	20
5	a	A	17	19	F	20
5	a	A	17	19	F	23
5	a	A	18	19	F	20
5	a	A	18	19	F	20
5	a	A	18	19	F	21
5	a	A	21	19	F	19
5	a	A	21	19	F	19
5	a	A	21	19	F	21
5	a	A	21	19	F	21
5	a	A	21	19	F	22
5	a	A	21	19	F	22
5	a	A	21	19	F	25
5	a	A	23	19	F	20
5	a	A	23	19	F	20
5	a	A	23	19	F	21
5	a	A	24	19	F	19
5	a	A	24	19	F	19
5	a	A	24	19	F	19
5	a	A	24	19	F	20
5	a	A	24	19	F	20
5	a	A	24	19	F	20
5	a	A	6	19	M	22
5	a	A	6	19	M	22
5	a	A	6	19	M	30
5	a	A	11	19	M	20
5	a	A	11	19	M	20
5	a	A	11	19	M	21
5	a	A	13	19	M	19
5	a	A	13	19	M	19
5	a	A	13	19	M	20
5	a	A	13	19	M	20
5	a	A	17	19	M	19
5	a	A	17	19	M	20
5	a	A	17	19	M	20
5	a	A	17	19	M	20
5	a	A	17	19	M	22
5	a	A	18	19	M	19
5	a	A	18	19	M	19
5	a	A	18	19	M	20
5	a	A	18	19	M	20
5	a	A	18	19	M	21
5	a	A	21	19	M	20
5	a	A	21	19	M	21
5	a	A	23	19	M	19
5	a	A	23	19	M	19
5	a	A	23	19	M	19
5	a	A	23	19	M	20
5	a	A	23	19	M	20
5	a	A	23	19	M	20
5	a	A	23	19	M	20
5	a	A	23	19	M	21
5	a	A	23	19	M	21
5	a	A	23	19	M	22
5	a	A	24	19	M	19
5	a	A	24	19	M	20
5	a	A	24	19	M	20
5	a	A	24	19	M	20
5	a	A	24	19	M	21
5	a	C	6	19	F	20
5	a	C	6	19	F	21
5	a	C	6	19	F	21
5	a	C	6	19	F	22
5	a	C	6	19	F	22
5	a	C	8	19	F	20
5	a	C	8	19	F	21
5	a	C	8	19	F	21
5	a	C	8	19	F	21
5	a	C	8	19	F	22
5	a	C	8	19	F	23
5	a	C	8	19	F	23
5	a	C	12	19	F	20
5	a	C	12	19	F	20
5	a	C	12	19	F	20
5	a	C	12	19	F	21
5	a	C	12	19	F	21
5	a	C	12	19	F	21
5	a	C	12	19	F	21
5	a	C	12	19	F	22
5	a	C	13	19	F	20
5	a	C	13	19	F	21
5	a	C	13	19	F	21
5	a	C	18	19	F	19
5	a	C	18	19	F	20
5	a	C	18	19	F	22
5	a	C	20	19	F	19
5	a	C	20	19	F	20
5	a	C	20	19	F	20
5	a	C	20	19	F	20
5	a	C	20	19	F	21
5	a	C	20	19	F	22
5	a	C	23	19	F	19
5	a	C	23	19	F	19
5	a	C	23	19	F	19
5	a	C	23	19	F	19
5	a	C	23	19	F	20
5	a	C	23	19	F	20
5	a	C	23	19	F	20
5	a	C	23	19	F	20
5	a	C	23	19	F	20
5	a	C	23	19	F	20
5	a	C	23	19	F	20
5	a	C	23	19	F	20
5	a	C	23	19	F	21
5	a	C	23	19	F	21
5	a	C	23	19	F	27
5	a	C	24	19	F	20
5	a	C	24	19	F	20
5	a	C	24	19	F	20
5	a	C	24	19	F	21
5	a	C	24	19	F	21
5	a	C	6	19	M	20
5	a	C	6	19	M	20
5	a	C	6	19	M	20
5	a	C	6	19	M	20
5	a	C	6	19	M	20
5	a	C	6	19	M	20
5	a	C	6	19	M	21
5	a	C	6	19	M	21
5	a	C	6	19	M	21
5	a	C	6	19	M	22
5	a	C	6	19	M	23
5	a	C	8	19	M	20
5	a	C	8	19	M	20
5	a	C	8	19	M	20
5	a	C	8	19	M	20
5	a	C	8	19	M	20
5	a	C	8	19	M	21
5	a	C	8	19	M	21
5	a	C	8	19	M	23
5	a	C	12	19	M	20
5	a	C	12	19	M	20
5	a	C	12	19	M	20
5	a	C	12	19	M	20
5	a	C	12	19	M	20
5	a	C	12	19	M	21
5	a	C	12	19	M	21
5	a	C	12	19	M	21
5	a	C	12	19	M	21
5	a	C	12	19	M	21
5	a	C	12	19	M	21
5	a	C	13	19	M	20
5	a	C	13	19	M	20
5	a	C	13	19	M	20
5	a	C	13	19	M	21
5	a	C	13	19	M	21
5	a	C	13	19	M	22
5	a	C	18	19	M	19
5	a	C	18	19	M	19
5	a	C	18	19	M	20
5	a	C	18	19	M	20
5	a	C	18	19	M	20
5	a	C	18	19	M	20
5	a	C	18	19	M	20
5	a	C	18	19	M	21
5	a	C	18	19	M	23
5	a	C	18	19	M	23
5	a	C	20	19	M	19
5	a	C	20	19	M	20
5	a	C	20	19	M	20
5	a	C	20	19	M	20
5	a	C	20	19	M	20
5	a	C	20	19	M	21
5	a	C	20	19	M	21
5	a	C	20	19	M	23
5	a	C	23	19	M	19
5	a	C	23	19	M	20
5	a	C	23	19	M	20
5	a	C	23	19	M	21
5	a	C	24	19	M	19
5	a	C	24	19	M	19
5	a	C	24	19	M	20
5	a	C	24	19	M	20
5	a	C	24	19	M	20
5	a	C	24	19	M	21
5	a	C	24	19	M	21
5	a	C	24	19	M	21
5	a	C	24	19	M	22
5	a	C	24	19	M	23
5	c	A	9	19	F	20
5	c	A	9	19	F	20
5	c	A	9	19	F	20
5	c	A	9	19	F	20
5	c	A	9	19	F	20
5	c	A	9	19	F	20
5	c	A	10	19	F	19
5	c	A	10	19	F	19
5	c	A	10	19	F	19
5	c	A	10	19	F	19
5	c	A	10	19	F	20
5	c	A	10	19	F	20
5	c	A	10	19	F	20
5	c	A	13	19	F	25
5	c	A	13	19	F	25
5	c	A	13	19	F	25
5	c	A	13	19	F	25
5	c	A	15	19	F	18
5	c	A	15	19	F	19
5	c	A	15	19	F	19
5	c	A	15	19	F	19
5	c	A	15	19	F	20
5	c	A	15	19	F	21
5	c	A	18	19	F	19
5	c	A	18	19	F	19
5	c	A	18	19	F	20
5	c	A	18	19	F	20
5	c	A	18	19	F	20
5	c	A	18	19	F	20
5	c	A	18	19	F	20
5	c	A	21	19	F	18
5	c	A	21	19	F	19
5	c	A	21	19	F	19
5	c	A	21	19	F	21
5	c	A	23	19	F	18
5	c	A	23	19	F	19
5	c	A	23	19	F	19
5	c	A	23	19	F	19
5	c	A	23	19	F	19
5	c	A	23	19	F	20
5	c	A	23	19	F	20
5	c	A	23	19	F	20
5	c	A	23	19	F	20
5	c	A	24	19	F	19
5	c	A	24	19	F	19
5	c	A	24	19	F	19
5	c	A	24	19	F	19
5	c	A	24	19	F	19
5	c	A	24	19	F	20
5	c	A	24	19	F	20
5	c	A	24	19	F	20
5	c	A	24	19	F	20
5	c	A	24	19	F	20
5	c	A	24	19	F	20
5	c	A	9	19	M	19
5	c	A	9	19	M	19
5	c	A	9	19	M	19
5	c	A	9	19	M	19
5	c	A	9	19	M	20
5	c	A	9	19	M	21
5	c	A	10	19	M	19
5	c	A	10	19	M	19
5	c	A	10	19	M	19
5	c	A	10	19	M	19
5	c	A	10	19	M	19
5	c	A	10	19	M	19
5	c	A	10	19	M	19
5	c	A	10	19	M	20
5	c	A	10	19	M	20
5	c	A	10	19	M	21
5	c	A	13	19	M	25
5	c	A	13	19	M	25
5	c	A	13	19	M	25
5	c	A	13	19	M	25
5	c	A	13	19	M	25
5	c	A	13	19	M	25
5	c	A	13	19	M	25
5	c	A	15	19	M	19
5	c	A	15	19	M	19
5	c	A	15	19	M	19
5	c	A	15	19	M	19
5	c	A	15	19	M	19
5	c	A	15	19	M	20
5	c	A	15	19	M	20
5	c	A	15	19	M	20
5	c	A	18	19	M	20
5	c	A	18	19	M	20
5	c	A	18	19	M	21
5	c	A	21	19	M	19
5	c	A	21	19	M	19
5	c	A	21	19	M	20
5	c	A	21	19	M	20
5	c	A	23	19	M	18
5	c	A	23	19	M	18
5	c	A	23	19	M	19
5	c	A	23	19	M	19
5	c	A	23	19	M	19
5	c	A	23	19	M	19
5	c	A	23	19	M	19
5	c	A	23	19	M	19
5	c	A	23	19	M	19
5	c	A	23	19	M	19
5	c	A	23	19	M	20
5	c	A	23	19	M	20
5	c	A	24	19	M	19
5	c	A	24	19	M	19
5	c	A	24	19	M	19
5	c	A	24	19	M	20
5	c	A	24	19	M	20
5	c	A	24	19	M	21
5	a	A	11	24	F	16
5	a	A	11	24	F	18
5	a	A	12	24	F	15
5	a	A	12	24	F	16
5	a	A	12	24	F	16
5	a	A	12	24	F	16
5	a	A	12	24	F	18
5	a	A	13	24	F	16
5	a	A	13	24	F	16
5	a	A	13	24	F	17
5	a	A	18	24	F	16
5	a	A	18	24	F	17
5	a	A	18	24	F	17
5	a	A	18	24	F	17
5	a	A	21	24	F	17
5	a	A	21	24	F	17
5	a	A	21	24	F	17
5	a	A	21	24	F	17
5	a	A	21	24	F	18
5	a	A	23	24	F	17
5	a	A	23	24	F	18
5	a	A	23	24	F	18
5	a	A	23	24	F	18
5	a	A	23	24	F	18
5	a	A	23	24	F	19
5	a	A	24	24	F	17
5	a	A	24	24	F	17
5	a	A	24	24	F	18
5	a	A	9	24	M	15
5	a	A	9	24	M	16
5	a	A	9	24	M	18
5	a	A	11	24	M	14
5	a	A	11	24	M	15
5	a	A	11	24	M	15
5	a	A	11	24	M	15
5	a	A	11	24	M	16
5	a	A	12	24	M	15
5	a	A	12	24	M	16
5	a	A	13	24	M	15
5	a	A	13	24	M	16
5	a	A	13	24	M	17
5	a	A	13	24	M	18
5	a	A	13	24	M	18
5	a	A	18	24	M	17
5	a	A	21	24	M	16
5	a	A	21	24	M	16
5	a	A	21	24	M	17
5	a	A	21	24	M	18
5	a	A	23	24	M	17
5	a	A	23	24	M	17
5	a	A	23	24	M	18
5	a	A	23	24	M	18
5	a	A	23	24	M	18
5	a	A	23	24	M	19
5	a	A	24	24	M	18
[truncated: 2,639 more rows]
