# Supplementary material for: Mechanisms Maintaining Mitochondrial DNA Polymorphisms: The Role of Mito-Nuclear Interactions, Sex-Specific Selection, and Genotype-by-Environment Interactions in Drosophila subobscura
Source: Insects. 2025 Apr 15;16(4):415. doi: 10.3390/insects16040415 (PMC12027999; doi:10.3390/insects16040415)
Supplement: Supplementary file 1 [file insects-16-00415-s001.zip › Supplementary tables.xlsx]

## Sheet: Table S1 Egg-to-pupa quartets
		Q1			Q2			Q3
	Df	Dev	P	Df	Dev	P	Df	Dev	P		Table S1. The influence of mitochondrial haplotype (MT), nuclear background (NU), temperature (T), and their interactions on the survival rate from egg to pupa. The results of eleven quartet models are presented. df – Degrees of freedom; Dev. – Deviance; p-values significant at p < 0.05 are shown in bold.
MT	1	1.749	0.186	1	2.954	0.0857	1	2.522	0.1123
NU	1	13.172	0.0003	1	7.311	0.0069	1	6.536	0.0106
T	1	42.377	<0.0001	1	47.189	<0.0001	1	88.268	<0.0001
MT:NU	1	33.819	<0.0001	1	0.008	0.9273	1	91.481	<0.0001
MT:T	1	0.116	0.7334	1	7.779	0.0053	1	1.413	0.2346
NU:T	1	0.621	0.4307	1	4.497	0.034	1	0.038	0.8454
MT:NU:T	1	11.009	0.0009	1	3.362	0.0667	1	0.907	0.3408
		Q4			Q5			Q6
	Df	Dev	P	Df	Dev	P	Df	Dev	P
MT	1	0.577	0.4473	1	1.774	0.1829	1	10.81	0.001
NU	1	3.567	0.059	1	8.699	0.0032	1	344.35	<0.0001
T	1	130.497	<0.0001	1	85.323	<0.0001	1	37.64	<0.0001
MT:NU	1	0.598	0.4394	1	217.274	<0.0001	1	10.11	0.0015
MT:T	1	0.005	0.9431	1	0.097	0.7553	1	0.72	0.3975
NU:T	1	1.816	0.1777	1	0.05	0.8236	1	2.33	0.1272
MT:NU:T	1	1.358	0.2439	1	15.941	<0.0001	1	0.17	0.6842
		Q7			Q8			Q9
	Df	Dev	P	Df	Dev	P	Df	Dev	P
MT	1	50.079	<0.0001	1	0.245	0.6206	1	6.6665	0.0098
NU	1	124.736	<0.0001	1	304.39	<0.0001	1	0	0.9979
T	1	184.359	<0.0001	1	244.501	<0.0001	1	19.8982	<0.0001
MT:NU	1	37.783	<0.0001	1	9.165	0.0025	1	27.6705	<0.0001
MT:T	1	1.402	0.2363	1	5.916	0.015	1	1.4648	0.2262
NU:T	1	0.137	0.7114	1	5.468	0.0194	1	13.8665	0.0002
MT:NU:T	1	0.123	0.7262	1	0.001	0.9801	1	3.4936	0.0616
		Q10			Q11
	Df	Dev	P	Df	Dev	P
MT	1	170.29	<0.0001	1	0	0.9848
NU	1	851.56	<0.0001	1	230.473	<0.0001
T	1	48.19	<0.0001	1	64.376	<0.0001
MT:NU	1	19.08	<0.0001	1	19.664	<0.0001
MT:T	1	1.46	0.2267	1	4.617	0.0316
NU:T	1	7.43	0.0064	1	0.75	0.3864
MT:NU:T	1	1.23	0.268	1	0.656	0.4181

## Sheet: Table S2. Egg-to-pupa overall
Overall model
	Chisq	Df	p
MT	4.8338	1	0.0279	Table S2. The influence of mitochondrial haplotype (MT), nuclear background (NU), temperature (T), and their interactions on the survival rate from egg to pupa. The results of the overall model, which included the entire dataset, are presented. df – Degrees of freedom; F.ratio – F statistic; Chisq – Chi-square value; p-values significant at p < 0.05 are shown in bold.
NU	145.322	1	<0.0001
T	188.569	1	<0.0001
MT:NU	13.9494	1	0.0002
MT:T	2.2318	1	0.1352
NU:T	0.7552	1	0.3848
MT:NU:T	0.0284	1	0.8663

## Sheet: Table S3 Pupa-to-Adult quartets
		Q1			Q2			Q3
	Df	Dev	p	Df	Dev	p	Df	Dev	p
MT	1	7.2483	0.0071	1	0.0856	0.7698	1	1.36	0.2435
NU	1	0.002	0.9645	1	5.4238	0.0199	1	0.114	0.7361
T	1	31.2606	<0.0001	1	14.3305	0.0002	1	103.511	<0.0001		Table S3. The influence of mitochondrial haplotype (MT), nuclear background (NU), temperature (T), and their interactions on the survival rate from pupa to adult. The results of eleven quartet models are presented. df – Degrees of freedom; Dev. – Deviance; p-values significant at p < 0.05 are shown in bold.
MT:NU	1	16.3204	<0.0001	1	1.7306	0.1883	1	2.413	0.1203
MT:T	1	4.1713	0.0411	1	1.7528	0.1855	1	3.495	0.0616
NU:T	1	0.5061	0.4768	1	4.8219	0.0281	1	5.31	0.0212
MT:NU:T	1	2.0037	0.1569	1	0.1677	0.6821	1	0.681	0.4093
		Q4			Q5			Q6
	Df	Dev	p	Df	Dev	p	Df	Dev	p
MT	1	0.0441	0.8337	1	0.09	0.7648	1	1.0504	0.3054
NU	1	28.1595	<0.0001	1	1.441	0.23	1	4.0083	0.0453
T	1	21.5971	<0.0001	1	87.221	<0.0001	1	0.103	0.7483
MT:NU	1	1.8769	0.1707	1	6.062	0.0138	1	3.369	0.0664
MT:T	1	0.0663	0.7967	1	0.001	0.9733	1	1.2049	0.2723
NU:T	1	2.9178	0.0876	1	1.785	0.1815	1	0.9252	0.3361
MT:NU:T	1	6.9782	0.0083	1	0.108	0.7423	1	0.0047	0.9456
		Q7			Q8			Q9
	Df	Dev	p	Df	Dev	p	Df	Dev	p
MT	1	8.4726	0.0036	1	9.2377	0.0024	1	0.0073	0.9321
NU	1	3.9279	0.0475	1	0.2936	0.5879	1	5.0579	0.0245
T	1	22.5257	<0.0001	1	1.4522	0.2282	1	0.746	0.3877
MT:NU	1	0.1445	0.7039	1	4.4896	0.0341	1	0.3284	0.5666
MT:T	1	1.8538	0.1733	1	7.1647	0.0074	1	0.0834	0.7727
NU:T	1	4.0989	0.0429	1	17.9116	<0.0001	1	0.0088	0.9253
MT:NU:T	1	1.6178	0.2034	1	0.4415	0.5064	1	0.2692	0.6039
		Q10			Q11
	Df	Dev	p	Df	Dev	p
MT	1	18.069	<0.0001	1	13.2747	0.0003
NU	1	71.769	<0.0001	1	13.7537	0.0002
T	1	38.974	<0.0001	1	3.1862	0.0743
MT:NU	1	17.56	<0.0001	1	1.1262	0.2886
MT:T	1	0.231	0.6307	1	0.9007	0.3426
NU:T	1	0.046	0.8294	1	0.5686	0.4508
MT:NU:T	1	0.153	0.6958	1	0.0043	0.9479

## Sheet: Table S4 Pupa-to-Adult overall
	Overall model
	Chisq	df	p	Table S4. The influence of mitochondrial haplotype (MT), nuclear background (NU), temperature (T), and their interactions on the survival rate from pupa to adult. The results of the overall model, which included the entire dataset, are presented. df – Degrees of freedom; F.ratio – F statistic; Chisq – Chi-square value; p-values significant at p < 0.05 are shown in bold.
MT	1.0927	1	0.2959
NU	2.4927	1	0.1144
T	32.2345	1	<0.0001
MT:NU	0.9422	1	0.3317
MT:T	4.9309	1	0.0264
NU:T	1.2993	1	0.2544
MT:NU:T	6.4334	1	0.0112
