# Supplementary material for: Mechanisms Maintaining Mitochondrial DNA Polymorphisms: The Role of Mito-Nuclear Interactions, Sex-Specific Selection, and Genotype-by-Environment Interactions in Drosophila subobscura
Source: Insects. 2025 Apr 15;16(4):415. doi: 10.3390/insects16040415 (PMC12027999; doi:10.3390/insects16040415)
Supplement: Supplementary file 1 [file insects-16-00415-s001.zip › Viability_raw.csv]

Q	MT	NU	Replica	temp	eggs	pupa	males	females
1	a	A	1	19	24	2	1	1
1	a	A	2	19	24	1	1	0
1	a	A	3	19	24	4	4	0
1	a	A	4	19	24	2	2	0
1	a	A	5	19	24	0	0	0
1	a	A	6	19	24	1	0	1
1	a	A	7	19	24	3	1	2
1	a	A	8	19	22	2	1	1
1	a	A	9	19	24	2	0	2
1	a	A	10	19	24	6	5	1
1	a	A	11	19	24	1	1	0
1	a	A	12	19	24	2	0	2
1	a	A	13	19	24	8	4	4
1	a	A	14	19	24	6	2	3
1	a	A	15	19	24	10	7	1
1	a	A	16	19	24	5	5	0
1	a	A	17	19	24	0	0	0
1	a	A	18	19	24	9	5	4
1	a	A	19	19	24	9	4	5
1	a	A	20	19	24	13	8	4
1	a	A	21	19	24	9	5	3
1	a	A	22	19	24	7	4	3
1	a	A	23	19	24	16	10	4
1	a	A	24	19	24	13	8	4
1	c	A	1	19	24	2	2	0
1	c	A	2	19	24	6	3	2
1	c	A	3	19	24	1	1	0
1	c	A	4	19	24	5	2	2
1	c	A	5	19	24	3	2	1
1	c	A	6	19	24	8	4	4
1	c	A	7	19	24	12	6	3
1	c	A	8	19	24	9	5	4
1	c	A	9	19	24	7	4	2
1	c	A	10	19	24	12	5	4
1	c	A	11	19	24	15	6	5
1	c	A	12	19	24	10	3	4
1	c	A	13	19	24	16	7	7
1	c	A	14	19	24	13	5	7
1	c	A	15	19	24	7	1	5
1	c	A	16	19	24	8	5	3
1	c	A	17	19	24	12	8	2
1	c	A	18	19	24	11	7	3
1	c	A	19	19	24	15	6	6
1	c	A	20	19	24	14	5	3
1	c	A	21	19	24	17	9	6
1	c	A	22	19	24	13	4	2
1	c	A	23	19	24	9	4	5
1	c	A	24	19	24	9	5	4
1	a	C	1	19	24	7	2	3
1	a	C	2	19	24	10	5	5
1	a	C	3	19	24	3	3	0
1	a	C	4	19	24	8	4	3
1	a	C	5	19	24	5	2	3
1	a	C	6	19	24	13	6	5
1	a	C	7	19	24	8	5	3
1	a	C	8	19	24	10	5	4
1	a	C	9	19	24	8	3	4
1	a	C	10	19	24	5	2	3
1	a	C	11	19	24	16	12	3
1	a	C	12	19	24	14	8	5
1	a	C	13	19	24	15	5	8
1	a	C	14	19	24	13	4	9
1	a	C	15	19	24	9	2	7
1	a	C	16	19	24	7	5	2
1	a	C	17	19	24	12	6	3
1	a	C	18	19	24	10	7	3
1	a	C	19	19	24	17	7	8
1	a	C	20	19	24	13	6	6
1	a	C	21	19	24	14	5	8
1	a	C	22	19	24	13	6	5
1	a	C	23	19	24	8	3	4
1	a	C	24	19	24	11	7	4
1	c	C	1	19	24	10	6	1
1	c	C	2	19	24	1	1	0
1	c	C	3	19	24	4	3	1
1	c	C	4	19	24	2	2	0
1	c	C	5	19	24	0	0	0
1	c	C	6	19	24	5	2	3
1	c	C	7	19	24	5	1	4
1	c	C	8	19	24	5	4	1
1	c	C	9	19	24	3	0	2
1	c	C	10	19	24	5	2	3
1	c	C	11	19	24	12	6	5
1	c	C	12	19	24	3	1	2
1	c	C	13	19	24	6	2	4
1	c	C	14	19	24	3	3	0
1	c	C	15	19	24	10	4	6
1	c	C	16	19	24	6	3	3
1	c	C	17	19	24	8	2	4
1	c	C	18	19	24	10	4	5
1	c	C	19	19	24	12	4	7
1	c	C	20	19	24	11	5	3
1	c	C	21	19	24	17	6	8
1	c	C	22	19	24	5	4	1
1	c	C	23	19	24	17	3	11
1	c	C	24	19	24	19	6	10
1	a	A	1	24	24	0	0	0
1	a	A	2	24	24	0	0	0
1	a	A	3	24	24	0	0	0
1	a	A	4	24	24	0	0	0
1	a	A	5	24	24	0	0	0
1	a	A	6	24	24	0	0	0
1	a	A	7	24	24	0	0	0
1	a	A	8	24	24	4	2	0
1	a	A	9	24	24	9	6	1
1	a	A	10	24	24	7	3	3
1	a	A	11	24	24	0	0	0
1	a	A	12	24	24	1	0	1
1	a	A	13	24	24	5	2	2
1	a	A	14	24	24	3	3	0
1	a	A	15	24	24	4	2	2
1	a	A	16	24	24	4	3	1
1	a	A	17	24	24	2	2	0
1	a	A	18	24	24	5	3	2
1	a	A	19	24	24	3	2	1
1	a	A	20	24	24	9	5	3
1	a	A	21	24	24	9	5	3
1	a	A	22	24	24	8	5	3
1	a	A	23	24	24	4	4	0
1	a	A	24	24	24	2	2	0
1	c	A	1	24	24	1	1	0
1	c	A	2	24	24	1	0	1
1	c	A	3	24	24	3	1	0
1	c	A	4	24	24	2	1	1
1	c	A	5	24	24	2	0	1
1	c	A	6	24	24	3	1	1
1	c	A	7	24	24	6	4	0
1	c	A	8	24	24	2	0	2
1	c	A	9	24	24	2	0	1
1	c	A	10	24	24	7	3	1
1	c	A	11	24	24	4	2	1
1	c	A	12	24	24	4	2	1
1	c	A	14	24	24	16	4	1
1	c	A	15	24	24	5	2	3
1	c	A	16	24	24	5	0	5
1	c	A	17	24	24	5	3	1
1	c	A	18	24	24	3	2	1
1	c	A	19	24	24	10	2	3
1	c	A	20	24	24	9	3	5
1	c	A	21	24	24	11	6	4
1	c	A	22	24	24	12	5	5
1	c	A	23	24	24	17	9	4
1	c	A	24	24	24	11	2	5
1	a	C	1	24	24	2	0	0
1	a	C	2	24	24	5	2	1
1	a	C	3	24	24	1	0	0
1	a	C	4	24	24	3	3	0
1	a	C	5	24	24	0	0	0
1	a	C	6	24	24	5	1	2
1	a	C	7	24	24	0	0	0
1	a	C	8	24	24	7	1	5
1	a	C	9	24	24	5	1	1
1	a	C	10	24	24	7	6	0
1	a	C	11	24	24	7	4	3
1	a	C	12	24	24	10	3	3
1	a	C	13	24	24	10	3	2
1	a	C	14	24	24	9	5	2
1	a	C	15	24	24	11	6	3
1	a	C	16	24	24	7	3	3
1	a	C	17	24	24	5	2	1
1	a	C	18	24	24	5	2	1
1	a	C	19	24	24	11	1	2
1	a	C	20	24	24	5	3	2
1	a	C	21	24	24	5	1	3
1	a	C	22	24	24	10	5	2
1	a	C	23	24	24	11	4	5
1	a	C	24	24	24	10	6	2
1	c	C	1	24	24	0	0	0
1	c	C	2	24	24	0	0	0
1	c	C	3	24	24	0	0	0
1	c	C	4	24	24	0	0	0
1	c	C	5	24	24	0	0	0
1	c	C	6	24	24	3	1	1
1	c	C	7	24	24	3	2	1
1	c	C	8	24	24	3	0	3
1	c	C	9	24	24	3	2	1
1	c	C	10	24	24	0	0	0
1	c	C	11	24	24	2	0	1
1	c	C	12	24	24	7	1	4
1	c	C	13	24	24	5	2	2
1	c	C	14	24	24	5	2	2
1	c	C	15	24	24	9	4	2
1	c	C	16	24	24	14	3	7
1	c	C	17	24	24	6	3	3
1	c	C	18	24	24	10	5	5
1	c	C	19	24	24	13	5	4
1	c	C	20	24	24	14	5	5
1	c	C	21	24	24	6	4	2
1	c	C	22	24	24	10	5	3
1	c	C	23	24	24	6	2	4
1	c	C	24	24	24	7	4	2
2	a	A	1	19	24	3	1	1
2	a	A	2	19	24	7	3	4
2	a	A	3	19	24	5	4	1
2	a	A	4	19	24	2	2	0
2	a	A	5	19	24	5	1	3
2	a	A	6	19	24	3	0	2
2	a	A	7	19	24	5	3	2
2	a	A	8	19	24	7	5	2
2	a	A	9	19	24	4	2	2
2	a	A	10	19	24	4	0	3
2	a	A	11	19	24	3	2	1
2	a	A	12	19	24	6	3	3
2	a	A	13	19	24	2	1	1
2	a	A	14	19	24	5	2	2
2	a	A	15	19	24	3	1	1
2	a	A	16	19	24	4	1	3
2	a	A	17	19	24	2	1	1
2	a	A	18	19	24	5	2	3
2	a	A	19	19	24	5	3	2
2	a	A	20	19	24	9	3	5
2	a	A	21	19	24	10	5	3
2	a	A	22	19	24	7	4	2
2	a	A	23	19	24	9	2	6
2	a	A	24	19	24	8	2	6
2	c	A	1	19	24	6	3	3
2	c	A	2	19	24	1	1	0
2	c	A	3	19	24	3	2	1
2	c	A	4	19	24	4	1	3
2	c	A	5	19	24	2	1	0
2	c	A	6	19	24	6	2	4
2	c	A	7	19	24	5	3	2
2	c	A	8	19	24	1	1	0
2	c	A	9	19	24	1	0	1
2	c	A	10	19	24	1	1	0
2	c	A	11	19	24	9	3	4
2	c	A	12	19	24	4	3	1
2	c	A	13	19	24	0	0	0
2	c	A	14	19	24	1	1	0
2	c	A	15	19	24	2	0	2
2	c	A	16	19	24	1	1	0
2	c	A	17	19	24	1	1	0
2	c	A	18	19	24	5	5	0
2	c	A	19	19	24	2	2	0
2	c	A	20	19	24	8	4	3
2	c	A	21	19	24	8	5	3
2	c	A	22	19	24	6	5	1
2	c	A	23	19	24	18	11	7
2	c	A	24	19	24	6	2	4
2	a	C	1	19	24	3	2	1
2	a	C	2	19	24	0	0	0
2	a	C	3	19	24	0	0	0
2	a	C	4	19	24	0	0	0
2	a	C	5	19	24	3	2	0
2	a	C	6	19	24	3	0	3
2	a	C	7	19	24	7	3	4
2	a	C	8	19	24	3	1	1
2	a	C	9	19	24	9	5	4
2	a	C	10	19	24	4	1	2
2	a	C	11	19	24	7	1	6
2	a	C	12	19	24	4	1	2
2	a	C	14	19	24	3	1	2
2	a	C	15	19	24	6	5	1
2	a	C	16	19	24	9	4	4
2	a	C	17	19	24	4	1	1
2	a	C	18	19	24	10	4	6
2	a	C	19	19	24	11	4	7
2	a	C	20	19	24	8	2	6
2	a	C	21	19	24	6	2	4
2	a	C	22	19	24	3	2	1
2	a	C	23	19	24	10	5	3
2	a	C	24	19	24	13	8	5
2	c	C	1	19	24	0	0	0
2	c	C	2	19	24	0	0	0
2	c	C	3	19	24	0	0	0
2	c	C	4	19	24	0	0	0
2	c	C	5	19	24	0	0	0
2	c	C	6	19	24	1	1	0
2	c	C	7	19	24	1	0	1
2	c	C	8	19	24	1	0	1
2	c	C	9	19	24	0	0	0
2	c	C	10	19	24	0	0	0
2	c	C	11	19	24	2	1	1
2	c	C	12	19	24	2	1	0
2	c	C	13	19	24	3	2	0
2	c	C	14	19	24	1	1	0
2	c	C	15	19	24	2	2	0
2	c	C	16	19	24	3	0	2
2	c	C	17	19	24	6	3	3
2	c	C	18	19	24	3	0	3
2	c	C	19	19	24	7	3	4
2	c	C	20	19	24	10	5	5
2	c	C	21	19	24	6	4	2
2	c	C	22	19	24	2	0	2
2	c	C	23	19	24	13	9	4
2	c	C	24	19	24	11	3	7
2	a	A	1	24	24	0	0	0
2	a	A	2	24	24	1	0	0
2	a	A	3	24	24	1	0	0
2	a	A	4	24	24	3	1	2
2	a	A	5	24	24	0	0	0
2	a	A	6	24	24	1	0	1
2	a	A	7	24	24	0	0	0
2	a	A	8	24	24	1	1	0
2	a	A	9	24	24	1	0	1
2	a	A	10	24	24	1	1	0
2	a	A	11	24	24	0	0	0
2	a	A	12	24	24	0	0	0
2	a	A	13	24	24	0	0	0
2	a	A	14	24	24	1	0	0
2	a	A	15	24	24	1	0	0
2	a	A	16	24	24	0	0	0
2	a	A	17	24	24	0	0	0
2	a	A	18	24	24	5	3	2
2	a	A	19	24	24	11	3	6
2	a	A	20	24	24	2	0	2
2	a	A	21	24	24	0	0	0
2	a	A	22	24	24	2	2	0
2	a	A	23	24	24	3	2	1
2	a	A	24	24	24	1	1	0
2	c	A	1	24	24	1	1	0
2	c	A	2	24	24	1	1	0
2	c	A	3	24	24	1	0	0
2	c	A	4	24	24	1	1	0
2	c	A	5	24	24	2	2	0
2	c	A	6	24	24	1	0	1
2	c	A	7	24	24	0	0	0
2	c	A	8	24	24	1	1	0
2	c	A	9	24	24	4	2	1
2	c	A	10	24	24	0	0	0
2	c	A	11	24	24	3	3	0
2	c	A	12	24	24	0	0	0
2	c	A	13	24	24	1	0	1
2	c	A	14	24	24	0	0	0
2	c	A	15	24	24	1	0	1
2	c	A	16	24	24	0	0	0
2	c	A	17	24	24	2	1	1
2	c	A	18	24	24	1	1	0
2	c	A	19	24	24	2	1	1
2	c	A	20	24	24	2	1	1
2	c	A	21	24	24	3	2	1
2	c	A	22	24	24	7	4	2
2	c	A	23	24	24	7	3	3
2	c	A	24	24	24	5	1	3
2	a	C	1	24	24	0	0	0
2	a	C	2	24	24	1	0	0
2	a	C	3	24	24	1	0	0
2	a	C	4	24	24	2	1	0
2	a	C	5	24	24	0	0	0
2	a	C	6	24	24	1	0	1
2	a	C	7	24	24	0	0	0
2	a	C	8	24	24	0	0	0
2	a	C	9	24	24	0	0	0
2	a	C	10	24	24	2	1	1
2	a	C	11	24	24	5	2	2
2	a	C	12	24	24	4	1	2
2	a	C	13	24	24	1	0	0
2	a	C	14	24	24	1	1	0
2	a	C	15	24	24	2	0	0
2	a	C	16	24	24	2	1	0
2	a	C	17	24	24	2	0	2
2	a	C	18	24	24	3	1	0
2	a	C	19	24	24	7	6	1
2	a	C	20	24	24	1	1	0
2	a	C	21	24	24	11	4	2
2	a	C	22	24	24	4	0	4
2	a	C	23	24	24	5	5	0
2	a	C	24	24	24	5	1	3
2	c	C	1	24	24	1	1	0
2	c	C	2	24	24	1	1	0
2	c	C	3	24	24	0	0	0
2	c	C	4	24	24	0	0	0
2	c	C	5	24	24	0	0	0
2	c	C	6	24	24	0	0	0
2	c	C	7	24	24	1	0	0
2	c	C	8	24	24	0	0	0
2	c	C	9	24	24	0	0	0
2	c	C	10	24	24	0	0	0
2	c	C	11	24	24	0	0	0
2	c	C	12	24	24	0	0	0
2	c	C	13	24	24	0	0	0
2	c	C	14	24	24	0	0	0
2	c	C	15	24	24	0	0	0
2	c	C	16	24	24	1	0	0
2	c	C	17	24	24	0	0	0
2	c	C	18	24	24	0	0	0
2	c	C	19	24	24	4	2	2
2	c	C	20	24	24	7	3	1
2	c	C	21	24	24	3	1	0
2	c	C	22	24	24	7	2	3
2	c	C	23	24	24	7	4	1
2	c	C	24	24	24	15	5	6
3	a	A	1	19	24	15	7	7
3	a	A	2	19	24	11	4	3
3	a	A	3	19	24	9	5	3
3	a	A	4	19	24	10	6	4
3	a	A	5	19	24	13	8	4
3	a	A	6	19	24	12	7	5
3	a	A	7	19	24	11	3	8
3	a	A	8	19	24	6	2	4
3	a	A	9	19	24	17	7	8
3	a	A	10	19	24	17	5	9
3	a	A	11	19	24	5	5	0
3	a	A	12	19	24	17	9	8
3	a	A	13	19	24	12	4	8
3	a	A	14	19	24	13	6	4
3	a	A	15	19	24	10	5	4
3	a	A	16	19	24	8	6	1
3	a	A	17	19	24	13	2	9
3	a	A	18	19	24	13	8	5
3	a	A	19	19	24	11	5	5
3	a	A	20	19	24	15	7	7
3	a	A	21	19	24	8	4	4
3	a	A	22	19	24	14	4	3
3	a	A	23	19	24	17	7	7
3	a	A	24	19	24	15	6	7
3	c	A	1	19	24	0	0	0
3	c	A	2	19	24	6	6	0
3	c	A	3	19	24	3	0	3
3	c	A	4	19	24	5	2	2
3	c	A	5	19	24	4	2	1
3	c	A	6	19	24	2	2	0
3	c	A	7	19	24	7	4	3
3	c	A	8	19	24	10	9	1
3	c	A	9	19	24	4	4	0
3	c	A	10	19	24	9	5	4
3	c	A	11	19	24	9	5	4
3	c	A	12	19	24	10	4	6
3	c	A	13	19	24	9	4	3
3	c	A	14	19	24	12	5	6
3	c	A	15	19	24	6	2	4
3	c	A	16	19	24	9	5	3
3	c	A	17	19	24	2	2	0
3	c	A	18	19	24	9	4	5
3	c	A	19	19	24	8	5	2
3	c	A	20	19	24	8	4	3
3	c	A	21	19	24	9	6	2
3	c	A	22	19	24	3	2	1
3	c	A	23	19	24	13	6	7
3	c	A	24	19	24	11	3	7
3	a	C	1	19	24	9	4	5
3	a	C	2	19	24	2	1	0
3	a	C	3	19	24	6	5	1
3	a	C	4	19	24	7	3	3
3	a	C	5	19	24	10	7	2
3	a	C	6	19	24	5	4	0
3	a	C	7	19	24	4	4	0
3	a	C	8	19	24	11	7	3
3	a	C	9	19	24	9	5	2
3	a	C	10	19	24	5	1	4
3	a	C	11	19	24	9	4	5
3	a	C	12	19	24	10	5	2
3	a	C	13	19	24	4	3	1
3	a	C	14	19	24	8	4	3
3	a	C	15	19	24	11	8	2
3	a	C	16	19	24	8	6	1
3	a	C	17	19	24	2	2	0
3	a	C	18	19	24	6	5	1
3	a	C	19	19	24	10	4	3
3	a	C	20	19	24	9	5	3
3	a	C	21	19	24	5	3	2
3	a	C	22	19	24	5	1	4
3	a	C	23	19	24	11	3	6
3	a	C	24	19	24	11	9	1
3	c	C	1	19	24	14	7	2
3	c	C	2	19	24	7	3	2
3	c	C	3	19	24	9	4	3
3	c	C	4	19	24	6	3	2
3	c	C	5	19	24	6	1	1
3	c	C	6	19	24	7	4	3
3	c	C	7	19	24	14	9	3
3	c	C	8	19	24	10	4	3
3	c	C	9	19	24	13	6	4
3	c	C	10	19	24	8	4	3
3	c	C	11	19	24	7	5	2
3	c	C	12	19	24	11	4	5
3	c	C	13	19	24	6	2	3
3	c	C	14	19	24	14	4	10
3	c	C	15	19	24	11	8	3
3	c	C	16	19	24	7	4	3
3	c	C	17	19	24	14	5	7
3	c	C	18	19	24	9	5	3
3	c	C	19	19	24	12	2	10
3	c	C	20	19	24	9	6	3
3	c	C	21	19	24	16	5	9
3	c	C	22	19	24	13	6	7
3	c	C	23	19	24	11	6	5
3	c	C	24	19	24	13	6	6
3	a	A	1	24	24	6	1	3
3	a	A	2	24	24	6	2	1
3	a	A	3	24	24	2	1	1
3	a	A	4	24	24	3	1	1
3	a	A	5	24	24	4	3	1
3	a	A	6	24	24	9	3	4
3	a	A	7	24	24	4	1	3
3	a	A	8	24	24	6	2	3
3	a	A	9	24	24	12	7	3
3	a	A	10	24	24	5	2	2
3	a	A	11	24	24	8	3	2
3	a	A	12	24	24	6	2	3
3	a	A	13	24	24	7	4	2
3	a	A	14	24	24	10	7	3
3	a	A	15	24	24	8	2	2
3	a	A	16	24	24	11	2	3
3	a	A	17	24	24	9	1	3
3	a	A	18	24	24	8	4	1
3	a	A	19	24	24	9	5	1
3	a	A	20	24	24	6	1	2
3	a	A	21	24	24	10	4	3
3	a	A	22	24	24	11	4	3
3	a	A	23	24	24	16	4	4
3	a	A	24	24	24	11	5	2
3	c	A	1	24	24	0	0	0
3	c	A	2	24	24	6	1	3
3	c	A	3	24	24	1	0	1
3	c	A	4	24	24	1	1	0
3	c	A	5	24	24	0	0	0
3	c	A	6	24	24	1	0	1
3	c	A	7	24	24	4	1	2
3	c	A	8	24	24	0	0	0
3	c	A	9	24	24	5	1	0
3	c	A	10	24	24	4	1	1
3	c	A	11	24	24	1	0	0
3	c	A	12	24	24	5	3	2
3	c	A	13	24	24	9	4	0
3	c	A	14	24	24	7	2	3
3	c	A	15	24	24	1	0	0
3	c	A	16	24	24	4	2	1
3	c	A	17	24	24	0	0	0
3	c	A	18	24	24	7	2	2
3	c	A	19	24	24	8	3	2
3	c	A	20	24	24	1	0	1
3	c	A	21	24	24	6	3	1
3	c	A	22	24	24	11	3	1
3	c	A	23	24	24	15	3	7
3	c	A	24	24	24	6	1	2
3	a	C	1	24	24	0	0	0
3	a	C	2	24	24	2	1	0
3	a	C	3	24	24	1	1	0
3	a	C	4	24	24	3	3	0
3	a	C	5	24	24	0	0	0
3	a	C	6	24	24	2	1	0
3	a	C	7	24	24	6	4	2
3	a	C	8	24	24	2	2	0
3	a	C	9	24	24	8	1	2
3	a	C	10	24	24	7	3	3
3	a	C	11	24	24	6	1	4
3	a	C	12	24	24	6	5	0
3	a	C	13	24	24	2	0	2
3	a	C	14	24	24	3	3	0
3	a	C	15	24	24	0	0	0
3	a	C	16	24	24	5	1	2
3	a	C	17	24	24	2	0	1
3	a	C	18	24	24	7	3	2
3	a	C	19	24	24	6	2	0
3	a	C	20	24	24	1	0	1
3	a	C	21	24	24	1	0	0
3	a	C	22	24	24	1	0	0
3	a	C	23	24	24	11	4	5
3	a	C	24	24	24	12	6	6
3	c	C	1	24	24	0	0	0
3	c	C	2	24	24	3	2	0
3	c	C	3	24	24	1	0	1
3	c	C	4	24	24	0	0	0
3	c	C	5	24	24	2	0	0
3	c	C	6	24	24	4	0	1
3	c	C	7	24	24	6	2	1
3	c	C	8	24	24	10	7	3
3	c	C	9	24	24	6	1	3
3	c	C	10	24	24	11	4	3
3	c	C	11	24	24	7	2	0
3	c	C	12	24	24	8	3	2
3	c	C	13	24	24	7	3	2
3	c	C	14	24	24	8	2	2
3	c	C	15	24	24	5	2	0
3	c	C	16	24	24	7	3	2
3	c	C	17	24	24	10	3	2
3	c	C	19	24	24	9	5	1
3	c	C	20	24	24	6	3	2
3	c	C	21	24	24	12	8	1
3	c	C	22	24	24	5	2	2
3	c	C	23	24	24	9	2	4
3	c	C	24	24	24	8	2	2
4	a	A	1	19	24	11	4	6
4	a	A	2	19	24	5	2	2
4	a	A	3	19	24	5	3	2
4	a	A	4	19	24	8	3	2
4	a	A	5	19	24	9	5	4
4	a	A	6	19	24	7	5	1
4	a	A	7	19	24	6	2	3
4	a	A	8	19	24	8	3	5
4	a	A	9	19	24	11	7	2
4	a	A	10	19	24	4	3	1
4	a	A	11	19	24	7	5	1
4	a	A	12	19	24	16	3	11
4	a	A	13	19	24	9	4	4
4	a	A	14	19	24	13	10	3
4	a	A	15	19	24	13	5	6
4	a	A	16	19	24	13	7	5
4	a	A	17	19	24	8	5	2
4	a	A	18	19	24	10	5	2
4	a	A	19	19	24	10	5	4
4	a	A	20	19	24	13	7	4
4	a	A	21	19	24	13	4	4
4	a	A	22	19	24	10	2	5
4	a	A	23	19	24	14	7	7
4	a	A	24	19	24	14	8	6
4	c	A	1	19	24	6	3	3
4	c	A	2	19	24	4	3	1
4	c	A	3	19	24	4	1	2
4	c	A	4	19	24	6	2	3
4	c	A	5	19	24	7	3	3
4	c	A	6	19	24	3	2	1
4	c	A	7	19	24	9	4	3
4	c	A	8	19	24	3	2	1
4	c	A	9	19	24	9	8	1
4	c	A	10	19	24	6	3	2
4	c	A	11	19	24	11	10	1
4	c	A	12	19	24	9	6	3
4	c	A	13	19	24	7	4	3
4	c	A	14	19	24	12	7	4
4	c	A	15	19	24	12	5	7
4	c	A	16	19	24	15	5	8
4	c	A	17	19	24	13	2	10
4	c	A	18	19	24	8	1	4
4	c	A	19	19	24	18	9	7
4	c	A	20	19	24	8	1	5
4	c	A	21	19	24	18	7	9
4	c	A	22	19	24	9	5	3
4	c	A	23	19	24	15	8	5
4	c	A	24	19	24	17	8	6
4	a	C	1	19	24	8	4	3
4	a	C	2	19	24	10	5	5
4	a	C	3	19	24	4	0	4
4	a	C	4	19	24	7	4	3
4	a	C	5	19	24	6	2	3
4	a	C	6	19	24	5	3	2
4	a	C	7	19	24	9	3	5
4	a	C	8	19	24	9	5	3
4	a	C	9	19	24	5	1	4
4	a	C	10	19	24	7	3	4
4	a	C	11	19	24	10	7	3
4	a	C	12	19	24	16	6	10
4	a	C	13	19	24	7	5	2
4	a	C	14	19	24	6	3	3
4	a	C	15	19	24	7	4	3
4	a	C	16	19	24	11	4	7
4	a	C	17	19	24	8	1	5
4	a	C	18	19	24	12	9	3
4	a	C	19	19	24	15	10	5
4	a	C	20	19	24	7	4	3
4	a	C	21	19	24	12	6	6
4	a	C	22	19	24	11	3	8
4	a	C	23	19	24	7	3	4
4	a	C	24	19	24	17	7	10
4	c	C	1	19	24	7	3	3
4	c	C	2	19	24	5	3	2
4	c	C	3	19	24	11	7	3
4	c	C	4	19	24	6	4	2
4	c	C	5	19	24	11	6	5
4	c	C	6	19	22	9	5	3
4	c	C	7	19	24	15	10	4
4	c	C	8	19	24	11	4	7
4	c	C	9	19	24	3	2	1
4	c	C	10	19	24	5	2	2
4	c	C	11	19	24	8	5	3
4	c	C	12	19	24	15	8	6
4	c	C	13	19	24	6	2	4
4	c	C	14	19	24	10	7	3
4	c	C	15	19	24	5	3	2
4	c	C	16	19	24	9	5	4
4	c	C	17	19	24	12	7	5
4	c	C	18	19	24	10	5	5
4	c	C	19	19	24	18	9	8
4	c	C	20	19	24	8	6	2
4	c	C	21	19	24	14	1	11
4	c	C	22	19	24	18	7	11
4	c	C	23	19	24	15	5	9
4	c	C	24	19	24	8	3	5
4	a	A	1	24	24	0	0	0
4	a	A	2	24	24	3	2	1
4	a	A	3	24	24	0	0	0
4	a	A	4	24	24	2	0	2
4	a	A	5	24	24	1	1	0
4	a	A	6	24	24	1	1	0
4	a	A	7	24	24	10	5	3
4	a	A	8	24	24	3	0	3
4	a	A	9	24	24	3	2	0
4	a	A	10	24	24	1	0	0
4	a	A	11	24	24	1	0	0
4	a	A	12	24	24	8	4	4
4	a	A	13	24	24	4	1	0
4	a	A	14	24	24	5	0	5
4	a	A	15	24	24	10	0	0
4	a	A	16	24	24	10	3	3
4	a	A	17	24	24	5	3	1
4	a	A	18	24	24	11	5	4
4	a	A	19	24	24	9	4	4
4	a	A	20	24	24	8	2	6
4	a	A	21	24	24	8	6	2
4	a	A	22	24	24	9	3	6
4	a	A	23	24	24	14	4	7
4	a	A	24	24	24	8	2	4
4	c	A	1	24	24	0	0	0
4	c	A	2	24	24	3	1	0
4	c	A	3	24	24	1	1	0
4	c	A	4	24	24	1	1	0
4	c	A	5	24	24	2	0	0
4	c	A	6	24	24	1	1	0
4	c	A	7	24	24	6	0	5
4	c	A	8	24	24	4	1	1
4	c	A	9	24	24	2	0	0
4	c	A	10	24	24	4	2	2
4	c	A	11	24	24	6	1	2
4	c	A	12	24	24	6	4	2
4	c	A	13	24	24	1	0	0
4	c	A	14	24	24	9	2	4
4	c	A	15	24	24	10	6	3
4	c	A	16	24	24	12	1	7
4	c	A	17	24	24	8	4	2
4	c	A	18	24	24	8	4	4
4	c	A	19	24	24	16	8	3
4	c	A	20	24	24	7	1	6
4	c	A	21	24	24	6	3	1
4	c	A	22	24	24	7	2	5
4	c	A	23	24	24	16	3	6
4	c	A	24	24	24	13	0	0
4	a	C	1	24	24	3	2	0
4	a	C	2	24	24	3	2	1
4	a	C	3	24	24	3	0	2
4	a	C	4	24	24	3	1	1
4	a	C	5	24	24	2	1	1
4	a	C	6	24	24	3	1	2
4	a	C	7	24	24	5	2	1
4	a	C	8	24	24	1	0	1
4	a	C	9	24	24	5	2	1
4	a	C	10	24	24	4	0	3
4	a	C	11	24	24	3	2	1
4	a	C	12	24	24	8	3	3
4	a	C	13	24	24	3	1	2
4	a	C	14	24	24	5	2	3
4	a	C	15	24	24	5	1	3
4	a	C	16	24	24	3	2	1
4	a	C	17	24	24	3	2	0
4	a	C	18	24	24	11	6	4
4	a	C	19	24	24	10	6	2
4	a	C	20	24	24	6	1	5
4	a	C	21	24	24	8	5	1
4	a	C	22	24	24	9	6	3
4	a	C	23	24	24	7	2	5
4	a	C	24	24	24	15	5	7
4	c	C	1	24	24	1	0	1
4	c	C	2	24	24	4	1	2
4	c	C	3	24	24	2	1	1
4	c	C	4	24	24	2	0	2
4	c	C	5	24	24	1	1	0
4	c	C	6	24	24	5	3	2
4	c	C	7	24	24	6	2	4
4	c	C	8	24	24	6	2	4
4	c	C	9	24	24	1	0	0
4	c	C	10	24	24	3	3	0
4	c	C	11	24	24	1	0	0
4	c	C	12	24	24	6	1	3
4	c	C	13	24	24	9	5	1
4	c	C	14	24	24	8	4	4
4	c	C	15	24	24	6	3	3
4	c	C	16	24	24	8	4	4
4	c	C	17	24	24	10	6	3
4	c	C	18	24	24	11	4	6
4	c	C	19	24	24	4	2	2
4	c	C	20	24	24	8	4	4
4	c	C	21	24	24	8	4	4
4	c	C	22	24	24	5	2	3
4	c	C	23	24	24	9	4	4
4	c	C	24	24	24	5	3	2
5	a	A	1	19	24	2	2	0
5	a	A	2	19	24	8	6	2
5	a	A	3	19	24	6	4	2
5	a	A	4	19	24	4	3	1
5	a	A	5	19	24	5	3	2
5	a	A	6	19	24	7	3	4
5	a	A	7	19	24	4	3	1
5	a	A	8	19	24	7	7	0
5	a	A	9	19	24	6	1	4
5	a	A	10	19	24	7	5	1
5	a	A	11	19	24	4	3	1
5	a	A	12	19	24	11	5	6
5	a	A	13	19	24	8	4	3
5	a	A	14	19	24	6	2	4
5	a	A	15	19	24	8	4	3
5	a	A	16	19	24	8	4	3
5	a	A	17	19	24	11	5	6
5	a	A	18	19	24	8	5	3
5	a	A	19	19	24	17	8	9
5	a	A	20	19	24	8	2	6
5	a	A	21	19	24	9	2	7
5	a	A	22	19	24	10	5	5
5	a	A	23	19	24	14	10	3
5	a	A	24	19	24	13	5	6
5	c	A	1	19	24	12	8	3
5	c	A	2	19	24	14	9	5
5	c	A	3	19	24	6	4	2
5	c	A	4	19	24	11	7	4
5	c	A	5	19	24	6	3	2
5	c	A	6	19	24	15	6	9
5	c	A	7	19	24	11	4	7
5	c	A	8	19	24	13	7	6
5	c	A	9	19	24	14	6	6
5	c	A	10	19	24	18	10	7
5	c	A	11	19	24	16	7	9
5	c	A	12	19	24	11	6	4
5	c	A	13	19	24	12	7	4
5	c	A	14	19	24	17	9	7
5	c	A	15	19	24	15	8	6
5	c	A	16	19	24	18	7	8
5	c	A	17	19	24	14	6	6
5	c	A	18	19	24	16	3	7
5	c	A	19	19	24	18	9	8
5	c	A	20	19	24	16	10	6
5	c	A	21	19	24	8	4	4
5	c	A	22	19	24	21	10	10
5	c	A	23	19	24	21	12	9
5	c	A	24	19	24	17	6	11
5	a	C	1	19	25	8	3	5
5	a	C	2	19	24	7	5	2
5	a	C	3	19	24	13	9	4
5	a	C	4	19	24	9	3	4
5	a	C	5	19	24	9	5	4
5	a	C	6	19	24	16	11	5
5	a	C	7	19	24	9	3	6
5	a	C	8	19	24	15	8	7
5	a	C	9	19	24	12	7	4
5	a	C	10	19	24	12	6	3
5	a	C	11	19	24	18	8	9
5	a	C	12	19	24	19	11	8
5	a	C	13	19	24	10	6	3
5	a	C	14	19	24	14	6	5
5	a	C	15	19	24	10	10	0
5	a	C	16	19	24	15	6	9
5	a	C	17	19	24	18	10	6
5	a	C	18	19	24	15	10	3
5	a	C	19	19	24	11	7	4
5	a	C	20	19	24	15	8	6
5	a	C	21	19	24	17	8	9
5	a	C	22	19	24	14	6	8
5	a	C	23	19	24	20	4	15
5	a	C	24	19	24	17	10	5
5	c	C	1	19	24	4	2	1
5	c	C	2	19	24	7	7	0
5	c	C	3	19	24	3	2	1
5	c	C	4	19	24	4	2	2
5	c	C	5	19	24	2	1	1
5	c	C	6	19	24	10	9	1
5	c	C	7	19	24	6	4	2
5	c	C	8	19	25	11	7	3
5	c	C	9	19	24	4	3	1
5	c	C	10	19	24	3	2	1
5	c	C	11	19	24	4	2	2
5	c	C	12	19	24	4	3	1
5	c	C	13	19	24	6	4	2
5	c	C	14	19	24	13	4	9
5	c	C	15	19	24	3	1	2
5	c	C	16	19	24	14	10	4
5	c	C	17	19	24	8	4	4
5	c	C	18	19	24	3	2	1
5	c	C	19	19	24	4	0	3
5	c	C	20	19	24	7	4	2
5	c	C	21	19	24	4	1	3
5	c	C	22	19	24	8	4	4
5	c	C	23	19	24	11	2	8
5	c	C	24	19	24	7	3	4
5	a	A	1	24	24	1	0	1
5	a	A	2	24	24	1	1	0
5	a	A	3	24	24	0	0	0
5	a	A	4	24	24	1	1	0
5	a	A	5	24	24	0	0	0
5	a	A	6	24	24	3	1	1
5	a	A	7	24	24	5	2	1
5	a	A	8	24	24	2	1	0
5	a	A	9	24	24	3	3	0
5	a	A	10	24	24	0	0	0
5	a	A	11	24	24	7	5	2
5	a	A	12	24	24	7	2	5
5	a	A	13	24	24	8	5	3
5	a	A	14	24	24	5	3	2
5	a	A	15	24	24	8	6	2
5	a	A	16	24	24	5	0	3
5	a	A	17	24	24	9	3	4
5	a	A	18	24	24	7	1	4
5	a	A	19	24	24	10	5	4
5	a	A	20	24	24	10	4	6
5	a	A	21	24	24	14	4	5
5	a	A	22	24	24	3	0	3
5	a	A	23	24	24	12	6	6
5	a	A	24	24	24	9	5	3
5	c	A	1	24	24	6	0	1
5	c	A	2	24	24	2	0	1
5	c	A	3	24	24	5	1	2
5	c	A	4	24	24	7	0	3
5	c	A	5	24	24	4	0	2
5	c	A	6	24	24	13	8	4
5	c	A	7	24	24	12	6	6
5	c	A	8	24	24	2	1	1
5	c	A	9	24	24	4	1	1
5	c	A	10	24	24	10	3	3
5	c	A	11	24	24	12	5	7
5	c	A	12	24	24	10	5	0
5	c	A	13	24	24	12	5	3
5	c	A	14	24	24	14	4	2
5	c	A	15	24	24	12	5	5
5	c	A	16	24	24	13	6	7
5	c	A	17	24	24	9	7	2
5	c	A	18	24	24	9	8	1
5	c	A	19	24	24	8	3	2
5	c	A	20	24	24	8	3	3
5	c	A	21	24	24	7	3	4
5	c	A	22	24	24	14	10	4
5	c	A	23	24	24	13	10	3
5	c	A	24	24	24	8	5	3
5	a	C	1	24	24	2	0	2
5	a	C	2	24	24	4	1	3
5	a	C	3	24	24	3	1	2
5	a	C	4	24	24	4	1	0
5	a	C	5	24	24	2	0	2
5	a	C	6	24	24	13	7	5
5	a	C	7	24	24	7	4	2
5	a	C	8	24	24	5	2	3
5	a	C	9	24	24	11	7	2
5	a	C	10	24	24	6	2	1
5	a	C	11	24	24	10	4	4
5	a	C	12	24	24	9	2	4
5	a	C	13	24	24	5	4	1
5	a	C	14	24	24	15	5	5
5	a	C	15	24	24	11	4	5
5	a	C	16	24	24	11	4	2
5	a	C	17	24	24	7	5	2
5	a	C	18	24	24	12	3	4
5	a	C	19	24	24	9	5	3
5	a	C	20	24	24	12	2	8
5	a	C	21	24	24	9	5	2
5	a	C	22	24	24	11	2	6
5	a	C	23	24	24	15	4	5
5	a	C	24	24	24	13	4	5
5	c	C	1	24	24	0	0	0
5	c	C	2	24	24	1	0	1
5	c	C	3	24	24	0	0	0
5	c	C	4	24	24	1	1	0
5	c	C	5	24	24	0	0	0
5	c	C	6	24	24	1	0	1
5	c	C	7	24	24	1	1	0
5	c	C	8	24	24	3	1	1
5	c	C	9	24	24	6	4	2
5	c	C	10	24	24	5	2	1
5	c	C	11	24	24	3	0	2
5	c	C	12	24	24	3	0	3
5	c	C	13	24	24	12	6	5
5	c	C	14	24	24	6	3	2
5	c	C	15	24	24	3	2	0
5	c	C	16	24	24	2	1	0
5	c	C	17	24	24	10	5	2
5	c	C	18	24	24	5	3	1
5	c	C	19	24	24	2	1	0
5	c	C	20	24	24	9	4	3
5	c	C	21	24	24	5	3	2
5	c	C	22	24	24	10	5	5
5	c	C	23	24	24	8	5	1
5	c	C	24	24	24	7	1	2
6	a	A	1	19	24	6	3	0
6	a	A	2	19	24	7	2	3
6	a	A	3	19	24	4	2	2
6	a	A	4	19	24	3	1	2
6	a	A	5	19	24	2	1	0
6	a	A	6	19	24	4	1	1
6	a	A	7	19	24	4	1	3
6	a	A	8	19	24	8	1	1
6	a	A	9	19	24	10	3	6
6	a	A	10	19	24	4	2	1
6	a	A	11	19	24	1	1	0
6	a	A	12	19	24	4	1	1
6	a	A	13	19	24	3	1	2
6	a	A	14	19	24	6	4	2
6	a	A	15	19	24	4	0	1
6	a	A	16	19	24	6	2	1
6	a	A	17	19	24	7	4	2
6	a	A	18	19	24	1	0	0
6	a	A	19	19	24	3	1	1
6	a	A	20	19	24	5	1	2
6	a	A	21	19	24	5	1	1
6	a	A	22	19	24	4	3	0
6	a	A	23	19	24	6	0	4
6	a	A	24	19	24	2	2	0
6	c	A	1	19	24	6	0	2
6	c	A	2	19	24	4	2	1
6	c	A	3	19	24	2	0	1
6	c	A	4	19	24	1	1	0
6	c	A	5	19	24	1	1	0
6	c	A	6	19	24	3	2	1
6	c	A	7	19	24	3	2	0
6	c	A	8	19	24	6	3	1
6	c	A	9	19	24	3	2	1
6	c	A	10	19	24	7	4	3
6	c	A	11	19	24	3	3	0
6	c	A	12	19	24	6	2	3
6	c	A	13	19	24	8	2	3
6	c	A	14	19	24	3	2	0
6	c	A	15	19	24	3	1	1
6	c	A	16	19	24	2	2	0
6	c	A	17	19	24	11	4	5
6	c	A	18	19	24	1	0	1
6	c	A	19	19	24	3	2	1
6	c	A	20	19	24	1	0	1
6	c	A	21	19	24	4	0	2
6	c	A	22	19	24	1	0	0
6	c	A	23	19	24	4	2	2
6	c	A	24	19	24	4	3	0
6	a	C	1	19	24	10	4	5
6	a	C	2	19	24	13	3	7
6	a	C	3	19	24	3	2	1
6	a	C	4	19	24	5	3	0
6	a	C	5	19	24	8	5	2
6	a	C	6	19	24	9	2	3
6	a	C	7	19	24	6	3	2
6	a	C	8	19	24	4	0	3
6	a	C	9	19	24	7	3	4
6	a	C	10	19	24	14	9	2
6	a	C	11	19	24	14	8	4
6	a	C	12	19	24	8	4	2
6	a	C	13	19	24	5	3	2
6	a	C	14	19	24	8	4	3
6	a	C	15	19	24	6	4	2
6	a	C	16	19	24	10	8	1
6	a	C	17	19	24	10	5	3
6	a	C	18	19	24	11	4	6
6	a	C	19	19	24	14	6	6
6	a	C	20	19	24	8	4	2
6	a	C	21	19	24	10	4	4
6	a	C	22	19	24	12	2	8
6	a	C	23	19	24	17	4	8
6	a	C	24	19	24	15	7	5
6	c	C	1	19	24	5	2	2
6	c	C	2	19	24	9	5	2
6	c	C	3	19	24	9	7	1
6	c	C	4	19	24	9	5	2
6	c	C	5	19	24	9	3	4
6	c	C	6	19	24	14	4	6
6	c	C	7	19	24	6	2	2
6	c	C	8	19	24	9	2	4
6	c	C	9	19	24	17	5	10
6	c	C	10	19	24	15	7	5
6	c	C	11	19	24	10	2	6
6	c	C	12	19	24	11	7	3
6	c	C	13	19	24	9	4	4
6	c	C	14	19	24	10	4	4
6	c	C	15	19	24	13	5	3
6	c	C	16	19	24	9	2	5
6	c	C	17	19	24	12	5	3
6	c	C	18	19	24	11	6	2
6	c	C	19	19	24	16	7	7
6	c	C	20	19	24	12	6	4
6	c	C	21	19	24	15	5	7
6	c	C	22	19	24	18	7	6
6	c	C	23	19	24	12	5	6
6	c	C	24	19	24	10	5	2
6	a	A	1	24	24	1	1	0
6	a	A	2	24	24	1	1	0
6	a	A	3	24	24	5	2	2
6	a	A	4	24	24	4	0	2
6	a	A	5	24	24	1	1	0
6	a	A	6	24	24	2	1	1
6	a	A	7	24	24	1	1	0
6	a	A	8	24	24	8	3	2
6	a	A	9	24	24	5	0	1
6	a	A	10	24	24	3	1	1
6	a	A	11	24	24	2	1	1
6	a	A	12	24	24	1	0	1
6	a	A	13	24	24	0	0	0
6	a	A	14	24	24	0	0	0
6	a	A	15	24	24	1	0	0
6	a	A	16	24	24	4	0	4
6	a	A	17	24	24	4	1	0
6	a	A	18	24	24	4	1	2
6	a	A	19	24	24	1	0	1
6	a	A	20	24	24	1	0	1
6	a	A	21	24	24	1	1	0
6	a	A	22	24	24	1	0	0
6	a	A	23	24	24	1	0	1
6	a	A	24	24	24	2	0	1
6	c	A	1	24	24	0	0	0
6	c	A	2	24	24	0	0	0
6	c	A	3	24	25	0	0	0
6	c	A	4	24	24	0	0	0
6	c	A	5	24	24	2	0	0
6	c	A	6	24	24	1	0	1
6	c	A	7	24	24	1	1	0
6	c	A	8	24	24	0	0	0
6	c	A	9	24	24	2	2	0
6	c	A	10	24	24	2	2	0
6	c	A	11	24	24	0	0	0
6	c	A	12	24	24	2	1	0
6	c	A	13	24	24	3	2	0
6	c	A	14	24	24	1	0	1
6	c	A	15	24	24	3	2	1
6	c	A	16	24	24	4	3	0
6	c	A	17	24	24	4	1	2
6	c	A	18	24	24	2	2	0
6	c	A	19	24	24	0	0	0
6	c	A	20	24	24	3	2	0
6	c	A	21	24	24	0	0	0
6	c	A	22	24	24	2	1	1
6	c	A	23	24	24	5	1	3
6	c	A	24	24	24	1	0	1
6	a	C	1	24	24	1	0	1
6	a	C	2	24	24	0	0	0
6	a	C	3	24	24	2	0	1
6	a	C	4	24	24	2	1	1
6	a	C	5	24	24	0	0	0
6	a	C	6	24	24	3	1	1
6	a	C	7	24	24	7	1	3
6	a	C	8	24	24	3	3	0
6	a	C	9	24	24	4	2	1
6	a	C	10	24	24	5	0	2
6	a	C	11	24	24	4	3	1
6	a	C	12	24	24	9	3	2
6	a	C	13	24	24	6	5	0
6	a	C	14	24	24	6	4	1
6	a	C	15	24	24	8	2	2
6	a	C	16	24	24	8	0	8
6	a	C	17	24	24	3	1	2
6	a	C	18	24	24	12	2	7
6	a	C	19	24	24	10	6	4
6	a	C	20	24	24	11	4	6
6	a	C	21	24	24	15	6	8
6	a	C	22	24	24	12	6	2
6	a	C	23	24	24	18	5	9
6	a	C	24	24	24	10	1	4
6	c	C	1	24	24	10	3	3
6	c	C	2	24	24	7	2	4
6	c	C	3	24	24	5	4	1
6	c	C	4	24	24	3	1	1
6	c	C	5	24	24	4	2	0
6	c	C	6	24	24	8	2	3
6	c	C	7	24	24	4	1	1
6	c	C	8	24	24	12	5	4
6	c	C	9	24	24	9	5	4
6	c	C	10	24	24	7	5	2
6	c	C	11	24	24	10	6	1
6	c	C	12	24	24	7	5	1
6	c	C	13	24	24	13	7	4
6	c	C	14	24	24	10	4	5
6	c	C	15	24	24	13	5	5
6	c	C	16	24	24	11	4	5
6	c	C	17	24	24	9	4	3
6	c	C	18	24	24	11	4	4
6	c	C	19	24	24	12	6	4
6	c	C	20	24	24	10	7	2
6	c	C	21	24	24	9	3	5
6	c	C	22	24	24	13	4	8
6	c	C	23	24	24	12	4	4
6	c	C	24	24	24	12	4	5
7	a	A	1	19	24	6	2	4
7	a	A	2	19	24	10	5	5
7	a	A	3	19	24	4	2	2
7	a	A	4	19	24	7	3	2
7	a	A	5	19	24	3	3	0
7	a	A	6	19	24	6	2	2
7	a	A	7	19	24	10	4	4
7	a	A	8	19	24	11	8	3
7	a	A	9	19	24	9	6	2
7	a	A	10	19	24	13	9	3
7	a	A	11	19	24	7	3	4
7	a	A	12	19	24	7	4	1
7	a	A	13	19	24	7	4	2
7	a	A	14	19	24	3	3	0
7	a	A	15	19	24	8	6	2
7	a	A	16	19	24	6	3	3
7	a	A	17	19	24	12	4	8
7	a	A	18	19	24	7	2	1
7	a	A	19	19	24	4	2	2
7	a	A	20	19	24	21	8	8
7	a	A	21	19	24	11	4	7
7	a	A	22	19	24	12	7	4
7	a	A	23	19	24	11	5	5
7	a	A	24	19	24	8	4	4
7	c	A	1	19	24	0	0	0
7	c	A	2	19	24	3	1	1
7	c	A	3	19	24	1	1	0
7	c	A	4	19	24	1	1	0
7	c	A	5	19	24	1	1	0
7	c	A	6	19	24	2	2	0
7	c	A	7	19	24	2	1	1
7	c	A	8	19	24	2	2	0
7	c	A	9	19	24	3	1	1
7	c	A	10	19	24	0	0	0
7	c	A	11	19	24	2	2	0
7	c	A	12	19	24	0	0	0
7	c	A	13	19	24	2	2	0
7	c	A	14	19	24	2	1	1
7	c	A	15	19	24	1	1	0
7	c	A	16	19	24	0	0	0
7	c	A	17	19	24	0	0	0
7	c	A	18	19	24	1	0	0
7	c	A	19	19	24	2	1	0
7	c	A	20	19	24	9	8	1
7	c	A	21	19	24	4	2	1
7	c	A	22	19	24	2	1	1
7	c	A	23	19	24	4	1	3
7	c	A	24	19	24	3	2	0
7	a	C	1	19	24	1	0	0
7	a	C	2	19	24	4	1	3
7	a	C	3	19	24	13	4	7
7	a	C	4	19	24	17	7	9
7	a	C	5	19	24	6	3	3
7	a	C	6	19	24	14	6	4
7	a	C	7	19	24	9	5	3
7	a	C	8	19	24	15	5	8
7	a	C	9	19	24	16	7	8
7	a	C	10	19	24	15	8	6
7	a	C	11	19	24	11	2	9
7	a	C	12	19	24	11	7	4
7	a	C	13	19	24	16	6	9
7	a	C	14	19	24	16	10	6
7	a	C	15	19	24	12	5	7
7	a	C	16	19	24	14	5	7
7	a	C	17	19	24	10	4	5
7	a	C	18	19	24	16	5	9
7	a	C	19	19	24	9	6	3
7	a	C	20	19	24	15	7	8
7	a	C	21	19	24	11	8	2
7	a	C	22	19	24	15	8	6
7	a	C	23	19	24	15	5	5
7	a	C	24	19	24	19	7	6
7	c	C	1	19	24	11	5	6
7	c	C	2	19	24	13	8	5
7	c	C	3	19	24	9	6	3
7	c	C	4	19	24	14	8	6
7	c	C	5	19	24	10	4	6
7	c	C	6	19	24	12	6	6
7	c	C	7	19	24	10	7	3
7	c	C	8	19	24	15	8	6
7	c	C	9	19	24	9	4	5
7	c	C	10	19	24	15	8	4
7	c	C	11	19	24	14	8	6
7	c	C	12	19	24	11	8	3
7	c	C	13	19	24	9	4	4
7	c	C	14	19	24	7	5	2
7	c	C	15	19	24	5	5	0
7	c	C	16	19	24	8	2	6
7	c	C	17	19	24	6	4	2
7	c	C	18	19	24	14	8	5
7	c	C	19	19	24	10	4	6
7	c	C	20	19	24	10	5	3
7	c	C	21	19	24	3	2	1
7	c	C	22	19	24	10	5	5
7	c	C	23	19	24	3	1	2
7	c	C	24	19	24	15	4	9
7	a	A	1	24	24	0	0	0
7	a	A	2	24	24	2	1	1
7	a	A	4	24	24	3	0	0
7	a	A	5	24	24	2	0	0
7	a	A	6	24	24	2	0	2
7	a	A	7	24	24	3	1	2
7	a	A	8	24	24	3	3	0
7	a	A	9	24	24	6	1	1
7	a	A	10	24	24	3	1	0
7	a	A	11	24	24	3	2	1
7	a	A	12	24	24	4	1	1
7	a	A	13	24	24	1	0	0
7	a	A	14	24	24	0	0	0
7	a	A	15	24	24	0	0	0
7	a	A	16	24	24	8	2	5
7	a	A	17	24	24	7	2	1
7	a	A	18	24	24	5	2	0
7	a	A	19	24	24	3	0	2
7	a	A	20	24	24	8	3	4
7	a	A	21	24	24	5	4	1
7	a	A	22	24	24	5	2	0
7	a	A	23	24	24	7	4	0
7	a	A	24	24	24	1	1	0
7	c	A	1	24	24	0	0	0
7	c	A	2	24	24	0	0	0
7	c	A	3	24	24	0	0	0
7	c	A	4	24	24	0	0	0
7	c	A	5	24	24	0	0	0
7	c	A	6	24	24	0	0	0
7	c	A	7	24	24	0	0	0
7	c	A	8	24	24	0	0	0
7	c	A	9	24	24	0	0	0
7	c	A	10	24	24	0	0	0
7	c	A	11	24	24	0	0	0
7	c	A	12	24	24	0	0	0
7	c	A	13	24	24	0	0	0
7	c	A	14	24	24	0	0	0
7	c	A	15	24	24	0	0	0
7	c	A	16	24	24	0	0	0
7	c	A	17	24	24	0	0	0
7	c	A	18	24	24	0	0	0
7	c	A	19	24	24	1	0	0
7	c	A	20	24	24	0	0	0
7	c	A	21	24	24	1	1	0
7	c	A	22	24	24	0	0	0
7	c	A	23	24	24	1	0	0
7	c	A	24	24	24	1	0	0
7	a	C	1	24	24	1	0	1
7	a	C	2	24	24	6	0	5
7	a	C	3	24	24	8	1	3
7	a	C	4	24	24	2	0	1
7	a	C	5	24	24	4	2	2
7	a	C	6	24	24	8	4	3
7	a	C	7	24	24	6	3	3
7	a	C	8	24	24	4	2	2
7	a	C	9	24	24	3	0	2
7	a	C	10	24	24	5	3	1
7	a	C	11	24	24	3	0	3
7	a	C	12	24	24	9	4	4
7	a	C	13	24	24	5	4	1
7	a	C	14	24	24	13	6	6
7	a	C	15	24	24	8	5	3
7	a	C	16	24	24	6	3	2
7	a	C	17	24	24	5	3	2
7	a	C	18	24	24	4	1	1
7	a	C	19	24	24	9	5	4
7	a	C	20	24	24	11	1	6
7	a	C	21	24	24	10	6	4
7	a	C	22	24	24	11	4	5
7	a	C	23	24	24	13	5	6
7	c	C	1	24	24	4	3	1
7	c	C	2	24	24	2	0	1
7	c	C	4	24	24	4	2	1
7	c	C	5	24	24	4	2	1
7	c	C	6	24	24	5	4	0
7	c	C	7	24	24	4	1	2
7	c	C	8	24	24	3	0	3
7	c	C	9	24	24	5	3	2
7	c	C	10	24	24	2	2	0
7	c	C	11	24	24	3	1	2
7	c	C	12	24	24	3	1	1
7	c	C	13	24	24	4	2	1
7	c	C	14	24	24	3	1	1
7	c	C	15	24	24	5	0	4
7	c	C	16	24	24	5	3	1
7	c	C	17	24	24	2	0	2
7	c	C	18	24	24	0	0	0
7	c	C	19	24	24	4	1	3
7	c	C	20	24	24	4	0	3
7	c	C	21	24	24	10	6	3
7	c	C	22	24	24	6	4	1
7	c	C	23	24	24	4	1	1
7	c	C	24	24	24	7	4	3
8	a	A	1	19	24	13	6	7
8	a	A	2	19	24	10	3	5
8	a	A	3	19	24	8	3	4
8	a	A	4	19	24	14	6	5
8	a	A	5	19	24	7	6	1
8	a	A	6	19	24	17	7	10
8	a	A	7	19	24	20	8	9
8	a	A	8	19	24	21	9	6
8	a	A	9	19	24	12	6	4
8	a	A	10	19	24	18	6	9
8	a	A	12	19	24	17	10	3
8	a	A	13	19	24	17	7	7
8	a	A	14	19	24	9	2	7
8	a	A	15	19	24	18	11	4
8	a	A	17	19	24	17	5	12
8	a	A	18	19	24	16	6	9
8	a	A	19	19	24	19	6	4
8	a	A	20	19	24	14	4	10
8	a	A	21	19	24	17	7	10
8	a	A	22	19	24	23	9	13
8	a	A	23	19	24	12	5	4
8	a	A	24	19	24	18	8	8
8	c	A	1	19	24	14	5	8
8	c	A	2	19	24	21	8	10
8	c	A	3	19	24	14	9	5
8	c	A	4	19	24	17	6	6
8	c	A	5	19	24	16	5	8
8	c	A	6	19	24	17	5	4
8	c	A	7	19	24	15	5	9
8	c	A	8	19	24	17	12	3
8	c	A	9	19	24	16	7	8
8	c	A	10	19	24	15	9	5
8	c	A	11	19	24	15	6	5
8	c	A	12	19	24	18	8	9
8	c	A	13	19	24	19	10	6
8	c	A	14	19	24	16	9	7
8	c	A	15	19	24	14	1	7
8	c	A	16	19	24	17	9	6
8	c	A	17	19	24	17	8	5
8	c	A	18	19	24	16	7	9
8	c	A	19	19	24	21	8	10
8	c	A	20	19	24	11	4	6
8	c	A	21	19	24	17	11	5
8	c	A	22	19	24	16	10	6
8	c	A	23	19	24	18	5	13
8	c	A	24	19	24	19	8	10
8	a	C	1	19	24	10	6	4
8	a	C	2	19	24	6	2	4
8	a	C	3	19	24	10	6	4
8	a	C	4	19	24	4	1	2
8	a	C	5	19	24	7	4	3
8	a	C	6	19	24	7	4	2
8	a	C	7	19	24	7	7	0
8	a	C	8	19	24	6	2	2
8	a	C	9	19	24	8	3	2
8	a	C	10	19	24	8	2	3
8	a	C	11	19	24	7	4	3
8	a	C	12	19	24	9	5	3
8	a	C	13	19	24	14	5	5
8	a	C	14	19	24	7	3	3
8	a	C	15	19	24	6	5	0
8	a	C	16	19	24	9	3	5
8	a	C	17	19	24	8	3	4
8	a	C	18	19	24	7	3	4
8	a	C	19	19	24	10	5	4
8	a	C	20	19	24	9	5	1
8	a	C	21	19	24	11	5	4
8	a	C	22	19	24	14	8	5
8	a	C	23	19	24	9	6	1
8	a	C	24	19	24	14	6	7
8	c	C	1	19	24	2	1	1
8	c	C	2	19	24	1	1	0
8	c	C	3	19	24	2	1	1
8	c	C	4	19	24	5	2	3
8	c	C	5	19	24	3	3	0
8	c	C	6	19	24	7	3	3
8	c	C	7	19	24	7	2	4
8	c	C	8	19	24	7	5	1
8	c	C	9	19	24	7	2	3
8	c	C	10	19	24	8	2	5
8	c	C	11	19	24	10	4	2
8	c	C	12	19	24	8	8	0
8	c	C	13	19	24	6	2	2
8	c	C	14	19	24	7	5	1
8	c	C	15	19	24	8	4	2
8	c	C	16	19	24	10	3	4
8	c	C	17	19	24	6	5	1
8	c	C	18	19	24	15	4	7
8	c	C	19	19	24	16	6	5
8	c	C	20	19	24	11	8	2
8	c	C	21	19	24	4	1	2
8	c	C	22	19	24	15	5	6
8	c	C	23	19	24	5	3	1
8	c	C	24	19	24	9	3	1
8	a	A	1	24	24	4	2	2
8	a	A	2	24	24	8	5	2
8	a	A	3	24	24	5	2	0
8	a	A	4	24	24	1	1	0
8	a	A	5	24	24	3	2	0
8	a	A	6	24	24	15	4	6
8	a	A	7	24	24	6	3	3
8	a	A	8	24	24	6	6	0
8	a	A	9	24	24	9	4	5
8	a	A	10	24	24	6	2	2
8	a	A	11	24	24	10	8	0
8	a	A	12	24	24	12	3	7
8	a	A	13	24	24	8	3	3
8	a	A	14	24	24	13	7	1
8	a	A	15	24	24	4	0	4
8	a	A	16	24	24	6	2	4
8	a	A	17	24	24	14	9	4
8	a	A	18	24	24	11	3	4
8	a	A	19	24	24	11	3	7
8	a	A	20	24	24	12	7	4
8	a	A	21	24	24	14	6	8
8	a	A	22	24	24	16	6	7
8	a	A	23	24	24	16	7	7
8	a	A	24	24	24	14	8	6
8	c	A	1	24	24	3	3	0
8	c	A	2	24	24	7	3	3
8	c	A	3	24	24	3	2	1
8	c	A	4	24	24	3	0	2
8	c	A	5	24	24	5	2	2
8	c	A	6	24	24	9	3	0
8	c	A	7	24	24	10	5	2
8	c	A	8	24	24	9	2	5
8	c	A	9	24	24	12	2	6
8	c	A	10	24	24	9	6	1
8	c	A	11	24	24	7	1	3
8	c	A	12	24	24	7	4	2
8	c	A	13	24	24	7	2	3
8	c	A	14	24	24	10	5	4
8	c	A	15	24	24	10	7	3
8	c	A	16	24	24	6	1	1
8	c	A	17	24	24	5	1	2
8	c	A	18	24	24	12	2	4
8	c	A	19	24	24	16	5	6
8	c	A	20	24	24	11	2	3
8	c	A	21	24	24	13	6	6
8	c	A	22	24	24	12	5	5
8	c	A	23	24	24	14	11	3
8	c	A	24	24	24	13	6	6
8	a	C	1	24	24	3	2	1
8	a	C	2	24	24	1	1	0
8	a	C	3	24	24	1	1	0
8	a	C	4	24	24	0	0	0
8	a	C	5	24	24	2	2	0
8	a	C	6	24	24	7	3	4
8	a	C	7	24	24	8	5	2
8	a	C	8	24	24	8	5	3
8	a	C	9	24	24	11	6	5
8	a	C	10	24	24	4	2	2
8	a	C	11	24	24	6	1	5
8	a	C	12	24	24	4	2	1
8	a	C	13	24	24	2	2	0
8	a	C	14	24	24	3	3	0
8	a	C	15	24	24	5	2	3
8	a	C	16	24	24	5	3	2
8	a	C	17	24	24	3	0	3
8	a	C	18	24	24	7	3	4
8	a	C	19	24	24	10	6	4
8	a	C	20	24	24	4	2	2
8	a	C	21	24	24	7	1	4
8	a	C	22	24	24	5	3	2
8	a	C	23	24	24	5	3	2
8	a	C	24	24	24	9	5	4
8	c	C	1	24	24	0	0	0
8	c	C	2	24	24	1	1	0
8	c	C	3	24	24	0	0	0
8	c	C	4	24	24	2	2	0
8	c	C	5	24	24	1	1	0
8	c	C	6	24	24	1	0	0
8	c	C	7	24	24	1	1	0
8	c	C	8	24	24	5	3	0
8	c	C	9	24	24	2	1	1
8	c	C	10	24	24	0	0	0
8	c	C	11	24	24	2	2	0
8	c	C	12	24	24	1	0	1
8	c	C	13	24	24	0	0	0
8	c	C	14	24	24	2	2	0
8	c	C	15	24	24	0	0	0
8	c	C	16	24	24	10	7	3
8	c	C	17	24	24	3	2	1
8	c	C	18	24	24	3	3	0
8	c	C	19	24	24	6	4	2
8	c	C	20	24	24	6	2	1
8	c	C	21	24	24	7	2	3
8	c	C	22	24	24	1	0	1
8	c	C	23	24	24	1	0	0
8	c	C	24	24	24	10	5	2
9	a	A	1	19	24	0	0	0
9	a	A	2	19	24	0	0	0
9	a	A	3	19	24	0	0	0
9	a	A	4	19	24	0	0	0
9	a	A	5	19	24	4	2	2
9	a	A	6	19	24	7	2	4
9	a	A	7	19	24	0	0	0
9	a	A	8	19	24	1	1	0
9	a	A	9	19	20	4	3	1
9	a	A	10	19	24	1	1	0
9	a	A	11	19	24	4	0	2
9	a	A	12	19	24	1	0	1
9	a	A	13	19	24	1	1	0
9	a	A	14	19	24	4	2	2
9	a	A	15	19	24	0	0	0
9	a	A	16	19	24	4	3	1
9	a	A	17	19	24	3	2	1
9	a	A	18	19	24	4	0	3
9	a	A	19	19	24	2	1	0
9	a	A	20	19	24	2	1	0
9	a	A	21	19	24	2	0	2
9	a	A	22	19	24	2	1	1
9	a	A	23	19	24	3	3	0
9	a	A	24	19	24	6	4	1
9	c	A	1	19	24	3	0	1
9	c	A	2	19	24	1	1	0
9	c	A	3	19	24	2	1	1
9	c	A	4	19	24	3	1	2
9	c	A	5	19	24	3	1	1
9	c	A	6	19	24	8	6	1
9	c	A	7	19	24	2	1	1
9	c	A	8	19	24	4	3	1
9	c	A	9	19	24	3	2	1
9	c	A	10	19	24	5	2	2
9	c	A	11	19	24	1	1	0
9	c	A	12	19	24	0	0	0
9	c	A	13	19	24	5	1	2
9	c	A	14	19	24	1	0	1
9	c	A	15	19	24	7	5	1
9	c	A	16	19	24	1	0	1
9	c	A	17	19	24	9	4	4
9	c	A	18	19	24	5	2	2
9	c	A	19	19	24	5	1	4
9	c	A	20	19	24	2	1	1
9	c	A	21	19	24	3	2	1
9	c	A	22	19	24	6	2	3
9	c	A	23	19	24	10	4	5
9	c	A	24	19	24	7	5	1
9	a	C	1	19	24	6	3	3
9	a	C	2	19	24	3	3	0
9	a	C	3	19	24	2	1	1
9	a	C	4	19	24	2	1	1
9	a	C	5	19	24	4	3	0
9	a	C	6	19	24	6	4	2
9	a	C	7	19	24	6	1	4
9	a	C	8	19	24	8	5	2
9	a	C	9	19	24	10	5	5
9	a	C	10	19	24	15	8	6
9	a	C	11	19	24	10	5	5
9	a	C	12	19	24	4	2	1
9	a	C	13	19	24	7	4	3
9	a	C	14	19	24	6	2	4
9	a	C	15	19	24	4	3	0
9	a	C	16	19	24	5	2	3
9	a	C	17	19	24	5	4	0
9	a	C	18	19	24	5	2	3
9	a	C	19	19	24	8	4	3
9	a	C	20	19	24	5	3	2
9	a	C	21	19	24	4	1	3
9	a	C	22	19	24	3	1	0
9	a	C	23	19	24	9	4	2
9	a	C	24	19	24	9	3	6
9	c	C	1	19	24	2	2	0
9	c	C	2	19	24	4	2	0
9	c	C	3	19	24	4	2	2
9	c	C	4	19	24	1	1	0
9	c	C	5	19	24	1	0	1
9	c	C	6	19	24	0	0	0
9	c	C	7	19	24	2	2	0
9	c	C	8	19	24	5	5	0
9	c	C	9	19	24	3	3	0
9	c	C	10	19	24	3	0	3
9	c	C	11	19	24	0	0	0
9	c	C	12	19	24	0	0	0
9	c	C	13	19	24	1	0	1
9	c	C	14	19	24	1	0	1
9	c	C	15	19	24	0	0	0
9	c	C	16	19	24	0	0	0
9	c	C	17	19	24	0	0	0
9	c	C	18	19	24	2	0	2
9	c	C	19	19	24	1	0	1
9	c	C	20	19	24	1	1	0
9	c	C	21	19	24	0	0	0
9	c	C	22	19	24	4	1	3
9	c	C	23	19	24	4	1	3
9	c	C	24	19	24	2	0	2
9	a	A	1	24	24	0	0	0
9	a	A	2	24	24	0	0	0
9	a	A	3	24	24	0	0	0
9	a	A	4	24	24	0	0	0
9	a	A	5	24	24	0	0	0
9	a	A	6	24	24	0	0	0
9	a	A	7	24	24	1	0	1
9	a	A	8	24	24	3	2	0
9	a	A	9	24	24	1	0	1
9	a	A	10	24	24	3	2	0
9	a	A	11	24	24	2	2	0
9	a	A	12	24	24	0	0	0
9	a	A	13	24	24	2	2	0
9	a	A	14	24	24	3	1	2
9	a	A	15	24	24	2	0	1
9	a	A	16	24	24	6	3	2
9	a	A	17	24	24	1	0	1
9	a	A	18	24	24	3	0	1
9	a	A	19	24	24	7	1	4
9	a	A	20	24	24	2	1	1
9	a	A	21	24	24	10	4	4
9	a	A	22	24	24	5	2	3
9	a	A	23	24	24	3	2	1
9	a	A	24	24	24	0	0	0
9	c	A	1	24	24	2	1	1
9	c	A	2	24	24	1	1	0
9	c	A	3	24	24	0	0	0
9	c	A	4	24	24	0	0	0
9	c	A	5	24	24	0	0	0
9	c	A	6	24	24	0	0	0
9	c	A	7	24	24	3	1	1
9	c	A	8	24	24	3	1	0
9	c	A	9	24	24	1	0	1
9	c	A	10	24	24	7	5	0
9	c	A	11	24	24	0	0	0
9	c	A	12	24	24	0	0	0
9	c	A	13	24	24	1	0	0
9	c	A	14	24	24	2	1	0
9	c	A	15	24	24	4	3	1
9	c	A	16	24	24	2	0	2
9	c	A	17	24	24	6	3	3
9	c	A	18	24	24	8	4	4
9	c	A	19	24	24	3	1	2
9	c	A	20	24	24	4	1	3
9	c	A	21	24	24	5	2	2
9	c	A	22	24	24	3	1	1
9	c	A	23	24	24	1	0	1
9	c	A	24	24	24	0	0	0
9	a	C	1	24	24	0	0	0
9	a	C	2	24	24	1	1	0
9	a	C	3	24	24	1	1	0
9	a	C	4	24	24	1	1	0
9	a	C	5	24	24	1	0	1
9	a	C	6	24	24	6	3	2
9	a	C	7	24	24	1	0	1
9	a	C	8	24	24	1	1	0
9	a	C	9	24	24	2	1	1
9	a	C	10	24	24	1	1	0
9	a	C	11	24	24	3	1	1
9	a	C	12	24	24	2	0	2
9	a	C	13	24	24	0	0	0
9	a	C	14	24	24	3	2	0
9	a	C	15	24	24	3	1	2
9	a	C	16	24	24	3	0	2
9	a	C	17	24	24	0	0	0
9	a	C	18	24	24	3	1	2
9	a	C	19	24	24	2	0	1
9	a	C	20	24	24	1	0	1
9	a	C	21	24	24	6	1	5
9	a	C	22	24	24	2	1	1
9	a	C	23	24	24	6	6	0
9	a	C	24	24	24	7	4	2
9	c	C	1	24	24	0	0	0
9	c	C	2	24	24	0	0	0
9	c	C	3	24	24	0	0	0
9	c	C	4	24	24	0	0	0
9	c	C	5	24	24	0	0	0
9	c	C	6	24	24	0	0	0
9	c	C	7	24	24	0	0	0
9	c	C	8	24	24	0	0	0
9	c	C	9	24	24	0	0	0
9	c	C	10	24	24	0	0	0
9	c	C	11	24	24	0	0	0
9	c	C	12	24	24	0	0	0
9	c	C	13	24	24	0	0	0
9	c	C	14	24	24	0	0	0
9	c	C	15	24	24	0	0	0
9	c	C	16	24	24	0	0	0
9	c	C	17	24	24	2	0	2
9	c	C	18	24	24	0	0	0
9	c	C	19	24	24	1	0	1
9	c	C	20	24	24	1	1	0
9	c	C	21	24	24	2	0	1
9	c	C	22	24	24	2	1	1
9	c	C	23	24	24	2	1	1
9	c	C	24	24	24	1	0	1
10	a	A	1	19	24	2	2	0
10	a	A	2	19	24	2	1	1
10	a	A	3	19	24	4	2	2
10	a	A	4	19	24	2	1	1
10	a	A	5	19	24	3	1	2
10	a	A	6	19	24	3	3	0
10	a	A	7	19	24	8	2	5
10	a	A	8	19	24	8	3	4
10	a	A	9	19	24	4	1	3
10	a	A	10	19	24	12	8	4
10	a	A	11	19	24	4	2	0
10	a	A	12	19	24	9	6	3
10	a	A	13	19	24	5	2	2
10	a	A	14	19	24	13	7	6
10	a	A	15	19	24	4	1	2
10	a	A	16	19	24	4	2	2
10	a	A	17	19	24	9	6	3
10	a	A	18	19	24	8	4	3
10	a	A	19	19	24	12	7	5
10	a	A	20	19	24	8	4	4
10	a	A	21	19	24	10	3	7
10	a	A	22	19	24	14	6	8
10	a	A	23	19	24	11	6	4
10	a	A	24	19	24	15	6	8
10	c	A	1	19	24	1	0	0
10	c	A	2	19	24	3	2	0
10	c	A	3	19	24	1	1	0
10	c	A	4	19	24	2	1	1
10	c	A	5	19	24	1	0	1
10	c	A	6	19	24	4	2	2
10	c	A	7	19	24	5	3	2
10	c	A	8	19	24	5	2	3
10	c	A	9	19	24	0	0	0
10	c	A	10	19	24	3	3	0
10	c	A	11	19	24	4	2	2
10	c	A	12	19	24	4	2	1
10	c	A	13	19	24	6	4	1
10	c	A	14	19	24	7	3	3
10	c	A	15	19	24	4	3	0
10	c	A	16	19	24	1	0	1
10	c	A	17	19	24	3	2	1
10	c	A	18	19	24	10	4	6
10	c	A	19	19	24	4	3	1
10	c	A	20	19	24	4	3	0
10	c	A	21	19	24	3	1	1
10	c	A	22	19	24	2	1	0
10	c	A	23	19	24	8	4	3
10	c	A	24	19	24	9	1	8
10	a	C	1	19	24	16	8	6
10	a	C	3	19	24	14	5	8
10	a	C	4	19	24	18	4	9
10	a	C	5	19	24	21	8	9
10	a	C	6	19	24	19	8	6
10	a	C	7	19	24	20	6	9
10	a	C	8	19	24	21	10	6
10	a	C	9	19	24	20	8	6
10	a	C	10	19	24	20	8	10
10	a	C	11	19	24	22	6	5
10	a	C	12	19	24	24	9	10
10	a	C	13	19	24	21	5	9
10	a	C	14	19	24	18	7	8
10	a	C	15	19	24	19	7	9
10	a	C	16	19	24	21	10	7
10	a	C	17	19	24	21	9	9
10	a	C	18	19	24	21	6	10
10	a	C	19	19	24	20	10	5
10	a	C	20	19	24	22	11	6
10	a	C	21	19	24	21	4	10
10	a	C	22	19	24	23	8	8
10	a	C	23	19	24	20	9	6
10	a	C	24	19	24	19	10	2
10	c	C	1	19	24	6	2	1
10	c	C	2	19	24	8	2	4
10	c	C	3	19	24	11	3	6
10	c	C	4	19	24	11	5	5
10	c	C	5	19	24	8	4	4
10	c	C	6	19	24	18	8	8
10	c	C	7	19	24	16	7	6
10	c	C	8	19	24	16	5	9
10	c	C	9	19	24	17	9	7
10	c	C	10	19	24	14	8	4
10	c	C	11	19	24	17	10	7
10	c	C	12	19	24	10	5	4
10	c	C	13	19	24	15	10	4
10	c	C	14	19	24	16	7	3
10	c	C	15	19	24	16	8	7
10	c	C	16	19	24	9	6	3
10	c	C	17	19	24	19	3	9
10	c	C	18	19	24	18	9	6
10	c	C	19	19	24	21	15	3
10	c	C	20	19	24	18	7	10
10	c	C	21	19	24	18	9	6
10	c	C	22	19	24	7	3	3
10	c	C	23	19	24	18	8	10
10	c	C	24	19	24	13	8	5
10	a	A	1	24	24	1	1	0
10	a	A	2	24	24	0	0	0
10	a	A	3	24	24	0	0	0
10	a	A	4	24	24	0	0	0
10	a	A	5	24	24	2	1	1
10	a	A	6	24	24	2	2	0
10	a	A	7	24	24	6	2	1
10	a	A	8	24	24	1	1	0
10	a	A	9	24	24	0	0	0
10	a	A	10	24	24	0	0	0
10	a	A	11	24	24	7	4	3
10	a	A	12	24	24	4	2	1
10	a	A	13	24	24	2	1	0
10	a	A	14	24	24	1	1	0
10	a	A	15	24	24	7	5	2
10	a	A	16	24	24	3	2	1
10	a	A	17	24	24	4	3	1
10	a	A	18	24	24	13	6	6
10	a	A	19	24	24	11	6	4
10	a	A	20	24	24	7	4	3
10	a	A	21	24	24	10	6	4
10	a	A	22	24	24	4	2	2
10	a	A	23	24	24	14	7	6
10	a	A	24	24	24	13	8	4
10	c	A	1	24	24	0	0	0
10	c	A	2	24	24	0	0	0
10	c	A	3	24	24	0	0	0
10	c	A	4	24	24	1	1	0
10	c	A	5	24	24	0	0	0
10	c	A	6	24	24	3	1	2
10	c	A	7	24	24	1	0	1
10	c	A	8	24	24	1	0	0
10	c	A	9	24	24	0	0	0
10	c	A	10	24	24	0	0	0
10	c	A	11	24	24	0	0	0
10	c	A	12	24	24	3	1	2
10	c	A	13	24	24	3	2	0
10	c	A	14	24	24	3	1	2
10	c	A	15	24	24	4	1	3
10	c	A	16	24	24	2	1	1
10	c	A	17	24	24	6	3	2
10	c	A	18	24	24	1	0	0
10	c	A	19	24	24	5	1	4
10	c	A	20	24	24	0	0	0
10	c	A	21	24	24	3	1	1
10	c	A	22	24	24	4	1	1
10	c	A	23	24	24	11	2	5
10	c	A	24	24	24	6	3	1
10	a	C	1	24	24	12	7	4
10	a	C	2	24	24	12	4	2
10	a	C	3	24	24	15	9	2
10	a	C	4	24	24	14	5	2
10	a	C	5	24	25	9	3	3
10	a	C	6	24	24	19	5	4
10	a	C	7	24	24	20	4	5
10	a	C	8	24	24	20	6	5
10	a	C	9	24	24	20	5	5
10	a	C	10	24	24	22	9	8
10	a	C	11	24	24	19	8	5
10	a	C	12	24	24	20	4	4
10	a	C	13	24	24	19	2	9
10	a	C	14	24	24	21	5	4
10	a	C	15	24	24	18	4	8
10	a	C	16	24	24	18	3	7
10	a	C	17	24	24	16	8	1
10	a	C	18	24	24	23	11	5
10	a	C	19	24	24	18	7	6
10	a	C	20	24	24	23	6	9
10	a	C	21	24	24	15	6	4
10	a	C	22	24	24	23	9	9
10	a	C	23	24	24	18	4	5
10	a	C	24	24	24	17	10	3
10	c	C	1	24	24	4	1	2
10	c	C	2	24	24	4	1	3
10	c	C	3	24	24	4	1	1
10	c	C	4	24	24	7	3	3
10	c	C	5	24	24	8	2	2
10	c	C	6	24	24	16	5	6
10	c	C	7	24	24	13	6	2
10	c	C	8	24	24	7	2	2
10	c	C	9	24	24	12	5	4
10	c	C	10	24	24	8	4	1
10	c	C	11	24	24	7	5	2
10	c	C	12	24	24	10	3	5
10	c	C	13	24	24	13	6	5
10	c	C	14	24	24	10	4	4
10	c	C	15	24	24	10	3	3
10	c	C	16	24	24	13	6	2
10	c	C	17	24	24	11	6	3
10	c	C	18	24	24	14	7	4
10	c	C	19	24	24	10	6	3
10	c	C	20	24	24	8	3	5
10	c	C	21	24	24	11	4	5
10	c	C	22	24	24	8	4	2
10	c	C	23	24	24	15	8	3
10	c	C	24	24	24	10	4	4
11	a	A	1	19	24	3	3	0
11	a	A	2	19	24	13	7	6
11	a	A	3	19	24	3	1	1
11	a	A	4	19	24	8	6	2
11	a	A	5	19	24	8	6	2
11	a	A	6	19	24	7	3	0
11	a	A	7	19	24	1	1	0
11	a	A	8	19	24	10	8	2
11	a	A	9	19	24	7	4	2
11	a	A	10	19	24	7	3	4
11	a	A	11	19	24	2	1	1
11	a	A	12	19	24	7	5	1
11	a	A	13	19	24	6	5	1
11	a	A	14	19	24	4	2	2
11	a	A	15	19	24	5	4	1
11	a	A	16	19	24	6	2	4
11	a	A	17	19	24	6	4	2
11	a	A	18	19	24	7	3	3
11	a	A	19	19	24	10	2	7
11	a	A	20	19	24	3	2	1
11	a	A	21	19	24	5	5	0
11	a	A	22	19	24	15	9	6
11	a	A	23	19	24	13	4	4
11	a	A	24	19	24	14	6	8
11	c	A	1	19	24	0	0	0
11	c	A	2	19	24	3	2	1
11	c	A	3	19	24	3	2	0
11	c	A	4	19	24	0	0	0
11	c	A	5	19	24	2	1	0
11	c	A	6	19	24	2	1	1
11	c	A	7	19	24	4	1	3
11	c	A	8	19	24	6	3	1
11	c	A	9	19	24	11	6	3
11	c	A	10	19	24	13	5	8
11	c	A	11	19	24	5	2	1
11	c	A	12	19	24	1	1	0
11	c	A	13	19	24	5	4	0
11	c	A	14	19	24	3	1	1
11	c	A	15	19	24	6	3	0
11	c	A	16	19	24	1	0	0
11	c	A	17	19	24	3	1	2
11	c	A	18	19	24	4	2	1
11	c	A	19	19	24	4	3	1
11	c	A	20	19	24	1	0	0
11	c	A	21	19	24	3	2	1
11	c	A	22	19	24	7	2	3
11	c	A	23	19	24	7	5	2
11	c	A	24	19	24	2	0	2
11	a	C	1	19	24	7	4	2
11	a	C	2	19	24	9	3	5
11	a	C	3	19	24	5	1	3
11	a	C	4	19	24	10	5	4
11	a	C	5	19	24	9	4	4
11	a	C	6	19	24	12	7	4
11	a	C	7	19	24	9	4	4
11	a	C	8	19	24	16	6	7
11	a	C	9	19	24	14	8	3
11	a	C	10	19	24	10	4	5
11	a	C	11	19	24	7	3	3
11	a	C	12	19	24	10	5	5
11	a	C	13	19	24	4	2	1
11	a	C	14	19	24	13	5	5
11	a	C	15	19	24	11	6	4
11	a	C	16	19	24	11	6	2
11	a	C	17	19	24	15	7	4
11	a	C	18	19	24	8	3	1
11	a	C	19	19	24	6	3	2
11	a	C	20	19	24	12	4	7
11	a	C	21	19	24	15	8	6
11	a	C	22	19	24	13	6	6
11	a	C	23	19	24	20	5	6
11	a	C	24	19	24	21	7	11
11	c	C	1	19	24	7	2	2
11	c	C	2	19	24	4	1	1
11	c	C	3	19	24	3	2	1
11	c	C	4	19	24	11	4	4
11	c	C	5	19	24	5	1	4
11	c	C	6	19	24	13	7	1
11	c	C	7	19	24	12	4	4
11	c	C	8	19	24	11	6	5
11	c	C	9	19	24	6	2	2
11	c	C	10	19	24	14	7	4
11	c	C	11	19	24	15	8	4
11	c	C	12	19	24	15	7	6
11	c	C	13	19	24	11	4	3
11	c	C	14	19	24	16	5	6
11	c	C	15	19	24	17	6	5
11	c	C	16	19	24	5	1	1
[truncated: 102 more rows]
